# Supplementary material for: Impact of cognitive decline on medical outcomes and nursing workload: A retrospective cohort study
Source: PLoS One. 2023 Nov 22;18(11):e0293755. doi: 10.1371/journal.pone.0293755 (PMC10664958; doi:10.1371/journal.pone.0293755)
Supplement: S1 File — (XLSX) [file pone.0293755.s006.xlsx]

## Sheet: Data_01
No.	Diagnosis No=0 Yes=1	Treatment No=0 Yes=1	Assessment by nurse No=0 Yes=1	Degree of freedom	Transit classification	Age	Secondary medical area Outside=0 Within=1	MDC	First six digits of the DPC code	Surgery No=0 Yes=1	Discharge support conference No=0 Yes=1	physical restrainte No=0 Yes=1	Days of hospital stay	Cost	Number of types of nursing car	Frequency of nursing care	Number of cases in nursing records	Number of characters by bytes in nursing records
1	0	0	0	Ⅲ	2	74	0	2	020280	1	0	0	15	332724	37	62.6	4.2	144.2
2	0	0	0	Ⅳ	2	64	0	5	050050	0	0	0	3	208144	26	52.6667	6	244.333
3	0	0	0	Ⅲ	2	73	1	7	07040x	0	0	0	9	76696.7	25	57.7778	4.33333	179.889
4	0	0	0	Ⅲ	3	61	0	7	07040x	1	0	0	23	1.36558e+06	51	82.087	6.86957	319.435
5	0	0	0	Ⅳ	3	62	1	5	050050	1	0	0	4	437849	29	50	5	177.75
6	0	0	0	Ⅳ	3	69	1	5	050050	0	0	0	3	41395.6	31	45	4.66667	193.333
7	0	0	0	Ⅲ	2	77	0	5	050050	1	0	0	8	793612	38	63.25	5.625	223.125
8	0	0	0	Ⅲ	2	82	1	5	050050	0	0	0	4	44496.9	36	58.75	7.5	319.25
9	0	0	0	Ⅲ	2	73	0	5	050050	0	0	0	4	45047.6	30	48.5	4.5	162.5
10	0	0	0	Ⅲ	3	62	1	5	050050	0	0	0	3	37793.6	30	54	4.33333	182.667
11	0	0	0	Ⅳ	3	73	1	5	050050	1	0	0	4	546043	28	50	3.5	129.25
12	0	0	0	Ⅳ	3	55	0	5	050050	1	0	0	4	677712	25	41	4	108.25
13	0	0	0	Ⅲ	2	80	1	5	050050	0	0	0	3	41214.6	24	44	4.66667	191.667
14	0	0	0	Ⅲ	3	68	1	2	020110	1	0	0	4	90314	38	43.75	2.5	98.75
15	0	0	0	Ⅳ	3	70	0	3	030500	0	0	0	10	87319.3	26	37.9	2.1	72.1
16	0	0	0	Ⅳ	3	52	1	5	050050	0	0	0	3	210133	22	30	2	69.6667
17	0	0	0	Ⅲ	2	65	0	5	050050	0	0	0	2	14376.2	18	25	4.5	185.5
18	0	0	0	Ⅲ	2	78	1	5	050050	0	0	0	15	165501	33	49.6	4.4	206.067
19	0	0	0	Ⅲ	2	62	1	5	050050	0	0	0	3	218465	34	61.3333	6	190.667
20	0	0	0	Ⅳ	3	67	1	5	050050	0	0	0	7	111100	23	32.5714	4.28571	130.143
21	0	0	0	Ⅳ	3	44	1	5	050050	0	0	0	3	211270	30	44	3.33333	107.333
22	0	0	0	Ⅳ	3	59	0	12	12002x	1	0	0	6	60957.7	26	53.8333	3.5	106.167
23	0	0	0	Ⅳ	3	66	1	1	010010	1	0	1	13	812999	43	67.3846	4.46154	185.077
24	0	0	0	Ⅳ	3	54	0	5	050050	0	0	0	7	102513	25	28.2857	2.42857	71.2857
25	0	0	0	Ⅳ	2	52	0	5	050050	0	0	0	3	36704.5	15	26.3333	4.33333	209.333
26	0	0	0	Ⅳ	3	67	1	5	050050	0	0	0	3	38914.5	30	41	4.66667	177
27	0	0	0	Ⅲ	3	52	0	3	030350	0	0	0	8	210138	22	31	3.375	161.125
28	0	0	0	Ⅳ	3	54	1	12	120070	1	0	0	15	415586	43	76.8667	7.53333	311.733
29	0	0	0	Ⅳ	2	76	0	5	050050	0	0	0	3	37390.3	21	45.3333	5.66667	268.667
30	0	0	0	Ⅳ	3	49	1	5	050050	0	0	0	4	94506	28	44.5	4.5	134
31	0	0	0	Ⅱ	2	42	1	1	010110	0	0	1	25	1.03255e+06	60	178.52	10.92	522.6
32	0	0	0	Ⅳ	3	76	1	4	040110	0	0	0	2	12381.9	18	21	2.5	145
33	0	0	0	Ⅳ	2	62	1	5	050050	0	0	0	6	101679	25	41	3	93.1667
34	0	0	0	Ⅲ	2	76	0	5	050050	0	0	0	3	38809.2	22	40.3333	6	262
35	0	0	0	Ⅲ	3	67	1	12	12002x	1	0	0	3	45292.8	26	45.6667	5.66667	213
36	0	0	0	Ⅳ	3	52	0	12	120060	1	0	0	11	567032	59	77.4545	5.09091	205.273
37	0	0	0	Ⅳ	3	83	1	7	070230	1	0	1	15	741360	38	73.8667	5.46667	271.333
38	0	0	0	Ⅱ	2	84	0	5	050050	0	0	0	3	94376.5	30	73.6667	7.66667	383.333
39	0	0	0	Ⅳ	3	68	0	4	040040	1	0	1	14	639721	41	69.2857	12.0714	548
40	0	0	0	Ⅳ	3	66	1	5	050050	0	0	0	3	40598.4	30	43.3333	4.33333	157
41	0	0	0	Ⅲ	3	48	0	12	120100	1	0	0	9	218750	44	86.5556	8.33333	392.667
42	0	0	0	Ⅱ	1	42	1	12	120230	1	0	0	1	5256.11	8	20	6	165
43	0	0	0	Ⅳ	3	63	1	5	050050	1	0	0	4	793886	32	83	5.75	197.25
44	0	0	0	Ⅳ	3	60	0	5	050050	0	0	0	3	38414.3	16	27.3333	4	153.667
45	0	0	0	Ⅳ	3	49	1	8	080007	1	0	0	8	92766.8	22	33.75	3.5	139.125
46	0	0	0	Ⅱ	2	76	0	2	020240	1	0	0	19	370813	45	85.8421	7.42105	279.105
47	0	0	0	Ⅲ	2	87	1	5	050050	0	0	0	3	36586.4	28	49	8.66667	383.333
48	0	0	0	Ⅲ	2	65	0	12	12002x	1	0	0	11	89030.8	29	38.7273	3.27273	113.545
49	0	0	0	Ⅲ	2	66	0	7	07040x	1	0	0	31	1.24469e+06	52	48.7097	5.41935	245.581
50	0	0	0	Ⅳ	3	69	1	5	050050	1	0	0	4	517616	21	53	3.75	134
51	0	0	0	Ⅳ	3	58	1	5	050050	0	0	0	3	38102.7	19	30.3333	3.66667	126
52	0	0	0	Ⅳ	2	79	1	5	050050	1	0	0	4	520516	31	66.5	5	192.25
53	0	0	0	Ⅳ	3	68	1	5	050050	0	0	0	4	233609	20	30	4.25	227
54	0	0	0	Ⅲ	2	71	0	10	100130	1	0	0	8	105859	43	64.125	5.25	229.5
55	0	0	0	Ⅳ	3	44	1	12	120060	1	0	0	10	278479	49	112.4	8.5	390.6
56	0	0	0	Ⅲ	3	66	0	3	030390	1	0	1	14	508419	64	97.8571	6.57143	297.786
57	0	0	0	Ⅳ	3	64	1	3	030440	1	0	0	7	262147	31	41	4.57143	202.714
58	0	0	0	Ⅳ	3	69	0	2	020150	1	0	0	3	53094.5	35	36.3333	5.66667	217.333
59	0	0	0	Ⅳ	3	40	0	1	010120	1	0	1	10	400133	44	79.6	5.3	256.4
60	0	0	0	Ⅳ	3	57	0	12	12002x	1	0	0	3	51639.8	32	48.6667	3	107.667
61	0	0	0	Ⅱ	2	78	0	7	07040x	1	1	0	23	1.11206e+06	56	100.609	7.43478	341.217
62	0	0	0	Ⅲ	3	52	1	2	020150	1	0	0	3	53557.8	28	33.6667	5	211.667
63	0	0	0	Ⅳ	3	68	0	4	040040	1	0	1	24	631641	47	60.5833	10.1667	452.042
64	0	0	0	Ⅳ	3	59	0	2	020110	1	0	0	4	90926.1	37	39.5	3.25	113
65	0	0	0	Ⅳ	3	64	0	3	030475	0	0	0	13	260287	44	50.3846	5.38462	245.923
66	0	0	0	Ⅲ	3	63	1	2	020110	1	0	0	9	185791	27	46.8889	4.22222	120.111
67	0	0	0	Ⅳ	3	72	0	10	100160	0	0	0	9	98557.4	21	35	2.88889	89.4444
68	0	0	0	Ⅱ	2	69	0	7	07040x	1	1	0	22	1.11391e+06	50	69.9545	6.27273	291.909
69	0	0	0	Ⅱ	3	65	1	12	120010	1	0	0	24	612422	53	78.9583	5.91667	243.375
70	0	0	0	Ⅳ	3	57	0	12	12002x	1	1	0	14	410913	74	131.929	8.42857	359.143
71	0	0	0	Ⅳ	3	54	0	1	010010	1	0	1	20	943907	57	90.65	5.2	219.95
72	0	0	0	Ⅳ	3	60	0	3	030350	0	0	0	7	137702	25	31.1429	5.57143	200.714
73	0	0	0	Ⅳ	3	48	0	7	07040x	1	0	0	24	229242	47	61.0417	5.83333	284.458
74	0	0	0	Ⅲ	3	66	1	16	160610	1	0	0	19	493867	52	48.3684	5.31579	232.789
75	0	0	0	Ⅳ	3	64	0	4	040110	0	0	0	4	202182	21	35.5	2	74.25
76	0	0	0	Ⅲ	2	72	1	2	020280	1	0	0	9	304745	27	52.2222	4.66667	154
77	0	0	0	Ⅳ	3	62	1	6	060050	0	0	0	6	134252	28	43	4	170.667
78	0	0	0	Ⅳ	2	75	1	4	040110	0	0	0	9	82535	36	62.2222	5.77778	290.333
79	0	0	0	Ⅳ	2	60	0	12	12002x	1	0	0	5	43816	39	62.2	5.8	248.8
80	0	0	0	Ⅳ	3	57	1	2	020110	1	0	0	4	89314.1	24	37.25	6	204.5
81	0	0	0	Ⅳ	2	74	1	4	040110	0	0	0	2	32385.9	16	19.5	4	94.5
82	0	0	0	Ⅳ	2	78	0	5	050050	0	0	0	3	204524	21	38.6667	4	134.333
83	0	0	0	Ⅲ	2	72	1	5	050050	0	0	0	3	199626	22	45	5.33333	237.667
84	0	0	0	Ⅳ	3	72	1	5	050050	0	0	0	4	46841.5	27	41	5	214.75
85	0	0	0	Ⅳ	3	77	1	5	050050	0	0	0	3	43619.5	27	37.3333	6.66667	251.667
86	1	0	1	Ⅲ	2	83	1	5	050050	0	0	0	3	50189.4	24	46.6667	7.33333	364.333
87	0	0	0	Ⅲ	2	72	1	5	050050	1	0	0	4	397386	37	64	5.25	229
88	0	0	1	Ⅲ	2	77	1	5	050050	0	0	0	3	201585	30	58.3333	7	325.333
89	0	0	0	Ⅳ	3	66	1	5	050050	0	0	0	3	198238	21	34	5.66667	226.667
90	0	0	0	Ⅳ	3	79	1	5	050210	1	0	0	10	805490	27	57.6	3.5	115.7
91	0	0	0	Ⅳ	3	70	0	10	100130	1	0	0	9	119864	33	43.4444	3.88889	153.111
92	0	0	0	Ⅳ	3	65	0	16	160610	1	0	0	24	505589	54	66.625	4.58333	195.625
93	0	0	0	Ⅲ	3	56	1	16	160610	1	0	0	26	574060	54	59.3077	4.26923	192.962
94	0	0	0	Ⅳ	3	65	0	10	100020	0	0	0	7	378904	33	58.8571	4.57143	242
95	0	0	0	Ⅳ	3	51	1	1	010310	1	0	0	8	116718	31	46.5	4.125	160.75
96	0	0	0	Ⅲ	3	74	1	2	020280	1	0	0	9	284037	29	52.8889	4.22222	147.778
97	0	0	0	Ⅳ	3	73	1	5	050050	1	0	0	4	689175	33	80.5	4.5	195.5
98	0	0	0	Ⅳ	3	67	0	4	040110	0	0	0	3	16446.8	26	49.3333	3.33333	165.667
99	0	0	0	Ⅲ	2	73	0	12	12002x	1	0	0	9	414002	48	102.889	6.11111	273.889
100	0	0	0	Ⅳ	3	73	0	5	050163	1	0	1	51	2.18663e+06	47	50.0588	8.76471	353.608
101	0	0	0	Ⅲ	3	55	1	7	070041	1	0	0	11	195109	41	101.818	6.63636	287.909
102	0	0	0	Ⅳ	3	55	1	5	050050	0	0	0	3	199998	24	39.3333	3.33333	113.333
103	0	0	0	Ⅳ	3	49	1	2	020320	1	0	0	3	23242.2	25	33	7.66667	295.667
104	0	0	0	Ⅲ	3	78	1	6	060020	1	0	0	9	64775.1	28	51.1111	6.66667	281.889
105	0	0	1	Ⅲ	2	84	1	2	020110	1	0	0	9	184368	30	57	6.22222	244.444
106	0	0	0	Ⅳ	3	58	0	7	070560	0	0	0	6	52633.1	27	45.1667	3.83333	171.667
107	0	0	0	Ⅳ	3	61	0	11	11001x	1	0	0	10	292827	52	92	11.2	484.4
108	0	0	0	Ⅲ	3	57	1	2	020110	1	0	0	4	89588.8	25	42.75	4.25	129.5
109	0	0	0	Ⅲ	3	71	0	5	050050	0	0	0	3	51853.7	24	45.6667	7	358
110	0	0	0	Ⅳ	3	48	1	3	030350	0	0	0	7	207439	29	43.2857	6.28571	283.143
111	0	0	0	Ⅳ	3	71	0	12	12002x	1	1	0	27	642388	71	148.407	10.3333	485.593
112	0	0	0	Ⅲ	3	42	1	8	080007	1	0	0	8	100898	46	84	6.625	316.875
113	0	0	0	Ⅳ	3	82	1	8	080007	1	0	0	9	97872.8	42	67.2222	5.66667	260.111
114	0	0	0	Ⅳ	3	48	0	4	040040	1	0	1	11	483303	38	46.0909	8.18182	355.364
115	0	0	0	Ⅳ	3	73	0	13	130090	1	0	0	12	120627	25	57.8333	7.16667	306.917
116	0	0	0	Ⅳ	3	67	1	4	040110	0	0	0	5	49731.3	21	31.4	2	64
117	0	0	0	Ⅳ	3	76	0	4	040110	0	0	0	2	10560.5	16	9	1	22
118	0	0	0	Ⅳ	3	53	0	6	060050	1	0	0	9	255164	31	52.4444	6.11111	251.667
119	0	0	0	Ⅲ	3	66	0	2	020110	1	0	0	5	95888.3	31	45.4	3.8	135.2
120	0	0	0	Ⅲ	3	72	1	2	020110	1	0	0	8	180713	37	51.125	4	115
121	0	0	0	Ⅱ	2	80	0	2	020110	1	0	0	4	89513.3	43	49.25	4.25	190
122	1	0	0	Ⅲ	2	76	1	2	020280	1	0	0	21	376732	42	74	6.38095	251.476
123	0	0	0	Ⅳ	3	48	1	12	120060	1	0	0	8	260914	47	61.5	7	308.5
124	0	0	0	Ⅳ	3	53	0	14	14029x	1	0	1	83	3.30225e+06	43	53.7831	11.253	487.072
125	0	0	0	Ⅳ	3	79	0	2	020220	1	0	0	13	73583.3	31	53.0769	3.30769	97.6154
126	0	0	0	Ⅲ	3	82	1	2	020110	1	1	0	12	254094	34	58.6667	7.25	254.917
127	0	0	0	Ⅲ	2	63	1	2	020110	1	0	0	4	89641.6	29	43	3.5	124.75
128	0	0	0	Ⅲ	3	67	1	8	080007	1	0	0	8	92972.8	37	63.375	5.25	242.75
129	0	0	0	Ⅲ	2	82	0	2	020320	1	0	0	3	23502.4	39	38	2.66667	85.6667
130	0	0	0	Ⅲ	2	77	1	2	020110	1	0	0	4	90985.7	38	45.75	3.75	114.75
131	0	0	0	Ⅲ	3	46	1	12	120100	1	0	0	9	269873	62	74.8889	6.44444	257.556
132	0	0	0	Ⅳ	3	68	0	3	030150	1	0	0	13	228559	38	62.6923	4	180.385
133	0	0	0	Ⅲ	3	62	0	2	020110	1	0	0	4	89632.1	35	40	4.25	148.5
134	0	0	0	Ⅳ	3	58	1	2	020220	1	0	0	16	403908	38	58	3.375	88.25
135	0	0	0	Ⅲ	3	67	0	2	020110	1	0	0	4	90582.8	27	35.75	3	98.75
136	0	0	0	Ⅲ	3	86	1	2	020110	1	0	0	8	180995	27	50.125	9.125	445
137	0	0	0	Ⅳ	3	49	0	12	12002x	1	0	0	21	530035	51	74.4762	6.66667	289.333
138	0	0	0	Ⅲ	3	40	0	8	080050	0	0	0	14	92893	20	26.6429	5.21429	251.286
139	0	0	0	Ⅳ	3	70	0	3	030440	1	0	0	34	398371	34	38.7941	3.85294	152.294
140	0	0	0	Ⅳ	1	47	0	10	100260	0	0	0	10	93230.4	25	32.2	5.4	202.3
141	0	0	0	Ⅳ	3	67	1	5	050050	0	0	0	2	14230.6	13	15.5	3.5	169.5
142	0	0	0	Ⅳ	3	65	1	5	050050	1	0	0	4	515369	28	57.25	5	184
143	0	0	0	Ⅲ	3	75	0	2	020220	1	0	0	14	76949.4	41	61.8571	3.35714	91.4286
144	0	0	0	Ⅳ	2	64	1	3	030230	0	0	0	8	105602	32	48.25	6.75	311.375
145	0	0	0	Ⅳ	3	51	0	12	120210	1	0	0	38	446018	58	142.053	7.55263	323.921
146	0	0	0	Ⅳ	3	52	0	3	030250	0	0	0	2	8301	19	13.5	2.5	58.5
147	0	0	0	Ⅳ	3	60	0	4	040040	0	0	0	3	34099.8	21	40.3333	5	213
148	0	0	0	Ⅳ	3	73	1	7	070560	0	0	0	5	76706.4	30	38.2	4.4	245
149	0	0	0	Ⅳ	3	66	0	7	07040x	1	0	0	24	1.10052e+06	50	73.8333	4.54167	214.667
150	0	0	0	Ⅲ	3	50	1	7	07040x	1	0	0	21	1.18301e+06	52	61.619	3.71429	172.667
151	0	0	0	Ⅲ	2	83	0	10	100020	0	0	0	4	157454	31	74	10.5	580.5
152	0	0	0	Ⅳ	3	70	1	5	050170	1	0	0	48	1.05224e+06	40	46.0833	10.9792	516.833
153	0	0	0	Ⅰ	1	71	0	5	050163	0	1	0	18	155265	26	40.1667	9.05556	375.944
154	0	0	0	Ⅲ	3	54	0	7	070560	0	0	0	19	111191	23	31.2632	4.63158	211.632
155	0	0	0	Ⅳ	3	77	0	2	020230	1	0	0	3	41235.6	31	29.3333	4.33333	161
156	0	0	0	Ⅳ	3	74	0	2	020230	1	0	0	3	46659.3	37	27.3333	2.33333	65.3333
157	0	0	0	Ⅲ	2	78	1	2	020200	1	0	1	8	232192	29	49.125	8.375	398.125
158	0	0	0	Ⅳ	3	69	0	4	040040	1	0	1	22	741899	33	47.7727	9.77273	431.591
159	0	0	0	Ⅳ	3	63	0	12	120070	1	0	0	10	194963	59	89.9	7.5	321.2
160	0	0	0	Ⅳ	3	59	0	1	010040	1	0	1	15	927858	46	70.4	4.33333	188.067
161	0	0	0	Ⅳ	3	45	1	8	080007	1	0	0	7	85653.9	38	65.1429	6.14286	258.286
162	0	0	0	Ⅳ	3	65	0	5	050050	1	0	0	4	287327	29	78	5.25	223.75
163	0	0	0	Ⅳ	3	66	1	9	090010	1	0	0	8	175860	50	70.75	7.5	376.125
164	0	0	0	Ⅳ	3	56	0	4	040040	1	0	1	20	546561	47	48.4	10.85	472.5
165	0	0	0	Ⅲ	3	64	1	13	130030	0	0	0	11	2.94243e+06	32	44.8182	4.09091	159.455
166	0	0	0	Ⅱ	2	49	0	1	010190	0	1	0	23	150562	21	33.5217	2.91304	115.217
167	0	0	0	Ⅲ	2	49	0	1	010110	0	0	0	58	1.44358e+06	46	102.569	8.86207	451.517
168	0	0	0	Ⅲ	2	89	0	2	020220	1	0	0	18	414352	29	59.6667	4.61111	173.278
169	0	0	0	Ⅲ	2	79	0	2	020220	1	0	0	20	134832	41	46.6	6.7	270.1
170	0	0	0	Ⅲ	3	73	0	2	020220	1	0	0	13	89653.4	39	59.2308	2.61538	83.1538
171	0	0	0	Ⅳ	3	57	0	14	14029x	0	0	0	4	84604.4	22	41.75	4.5	227
172	0	0	0	Ⅲ	2	61	1	5	050080	0	0	0	5	61516.8	30	67.2	4.8	231.8
173	1	1	1	Ⅲ	3	86	0	2	020110	1	1	1	15	183285	35	103.067	14.9333	717.933
174	0	0	0	Ⅳ	3	52	0	10	100180	0	0	0	4	99036.4	30	56.25	3	105.5
175	0	0	0	Ⅳ	3	42	0	12	12002x	1	0	0	13	430639	54	124.231	7.69231	356.769
176	0	0	0	Ⅳ	3	54	0	12	12002x	1	0	0	14	544410	47	70.6429	5.71429	245.929
177	0	0	0	Ⅲ	2	70	0	6	060300	1	0	0	16	169882	32	62.4375	7.4375	302.688
178	0	0	0	Ⅳ	3	54	0	7	070010	1	0	0	3	32886.7	20	38	4	169.333
179	0	0	0	Ⅲ	3	50	0	7	070020	0	0	0	5	82899.6	38	52.6	6.2	281.6
180	0	0	0	Ⅳ	3	76	1	3	030230	0	0	0	8	76672.4	24	36.125	3.875	162.25
181	0	0	0	Ⅳ	3	59	0	10	100180	0	0	0	7	52180.7	21	35.5714	6.57143	238.714
182	0	0	0	Ⅳ	3	47	1	10	100180	0	0	0	7	48008.3	18	29.5714	2.42857	79.5714
183	0	0	0	Ⅳ	3	64	1	10	100180	0	0	0	7	48197.7	26	41.1429	2.71429	78.8571
184	0	0	0	Ⅳ	3	49	0	4	040010	0	0	0	18	192426	28	71.3333	3.11111	105.722
185	0	0	0	Ⅳ	3	67	1	6	060020	0	0	0	3	21595.7	27	22	4.66667	241
186	0	0	0	Ⅲ	3	67	0	2	020150	1	0	0	3	34897.2	33	30.3333	5	186
187	0	0	0	Ⅳ	3	68	0	2	020150	1	0	0	3	63665.4	25	35.3333	6	247.333
188	0	0	0	Ⅲ	2	78	1	2	020150	1	0	0	3	62665.6	34	40.6667	4.33333	153.333
189	0	0	1	Ⅱ	2	69	1	17	170030	0	0	1	4	20850.7	41	81.25	18.25	889
190	0	0	0	Ⅳ	3	69	0	9	090010	1	0	0	14	269377	55	69	7.42857	384.286
191	0	0	0	Ⅳ	3	73	1	6	060020	0	0	0	12	77474.7	19	32.25	3.5	104
192	0	0	0	Ⅳ	3	55	1	10	100020	0	0	0	7	388917	32	53.5714	5.42857	266
193	0	0	0	Ⅳ	3	54	0	6	060035	1	0	1	19	532996	60	104.158	9.26316	476.474
194	0	0	1	Ⅱ	2	87	0	7	070041	1	0	1	34	278305	47	94.9706	9.26471	439.206
195	0	0	0	Ⅳ	3	66	1	2	020110	1	0	0	9	173148	27	50.1111	5	162
196	0	0	0	Ⅳ	3	75	1	5	050161	1	0	1	13	3.80846e+06	27	44.5385	9.92308	434.385
197	0	0	0	Ⅲ	2	69	1	12	120010	1	0	1	56	1.23028e+06	66	151.375	8.10714	353.75
198	0	0	0	Ⅳ	3	53	1	5	050080	1	0	1	22	2.40743e+06	29	53.0455	9.45455	442.818
199	0	0	0	NA	NA	45	1	9	090010	1	0	0	11	221620	45	58.4545	8.09091	383.364
200	0	0	0	Ⅲ	2	51	0	12	12002x	1	0	0	13	465958	51	105.462	7.92308	338.615
201	0	0	0	Ⅳ	3	44	0	12	12002x	1	0	0	9	418806	47	86.8889	4.33333	186.222
202	0	0	0	Ⅳ	2	72	1	3	030360	0	0	0	7	68561.4	30	48.8571	4.14286	157.429
203	0	0	0	Ⅳ	3	47	0	14	140550	0	0	0	4	66113.7	20	31.5	4.25	149.25
204	0	0	0	Ⅳ	3	80	1	7	070343	0	0	0	15	95475.9	31	45.4	4.13333	149
205	0	0	0	Ⅱ	2	74	0	7	070520	1	0	0	2	58383.5	37	60.5	7.5	341.5
206	0	0	0	Ⅲ	2	52	0	2	020180	1	0	0	15	316560	38	66.9333	4.53333	164.733
207	0	0	0	Ⅳ	3	67	1	6	06007x	0	0	0	6	149032	19	30.3333	3.66667	115
208	0	0	0	Ⅲ	2	62	0	2	020220	1	0	0	22	153523	33	57.0909	5.18182	193.864
209	0	0	0	Ⅳ	2	40	0	1	010280	0	0	0	5	385671	25	39.4	2.6	128.8
210	0	0	0	Ⅲ	3	75	0	11	110080	1	0	0	15	458239	31	73.7333	7.33333	331.067
211	0	1	0	Ⅲ	2	83	1	2	020110	1	0	0	4	92092.4	36	44.75	5.75	180
212	0	0	0	Ⅲ	3	67	1	2	020220	1	0	0	18	409529	37	61.7222	3.72222	113.889
213	0	0	0	Ⅳ	2	74	0	2	020220	1	0	0	12	69258.7	33	68.5833	3.08333	93
214	0	0	0	Ⅲ	3	65	0	11	11013x	1	0	1	7	125559	19	24.5714	4.42857	197.429
215	0	0	0	Ⅲ	2	78	0	6	060130	0	0	0	4	19285	22	30.75	7.25	284.5
216	0	0	0	Ⅲ	2	79	0	7	070343	0	0	0	8	49804.2	29	42	3.875	187.25
217	0	0	0	Ⅳ	3	41	0	6	060100	1	0	0	8	72611.6	24	51.375	4.125	178.5
218	0	0	0	Ⅳ	3	64	1	6	060100	1	0	0	7	49525.5	32	49.1429	5	173.286
219	0	0	0	Ⅳ	3	48	1	1	010010	1	0	1	15	820529	47	66.1333	4.53333	225.333
220	0	0	0	Ⅳ	3	60	1	5	050161	1	0	1	18	3.68328e+06	35	41.2778	8.66667	391.778
221	0	0	0	Ⅳ	3	62	1	4	040040	1	0	1	7	339689	35	64	12.8571	595.857
222	0	0	0	Ⅱ	3	58	1	12	12002x	1	0	0	9	420621	49	80.3333	7	295.444
223	0	0	0	Ⅲ	2	55	0	6	060290	0	0	0	36	235807	29	41.6389	3.47222	113.083
224	0	0	0	Ⅳ	3	62	0	6	060050	1	0	0	10	263353	40	46.9	5.8	231.6
225	0	0	0	Ⅲ	2	74	0	7	070041	1	0	0	94	943906	73	112.702	7.51064	372.128
226	0	0	0	Ⅳ	3	45	0	5	050060	0	0	0	14	77932.8	19	39	2.85714	66.7857
227	0	0	0	Ⅲ	3	64	0	6	060100	1	0	0	11	75705.5	24	38.9091	4.09091	127
228	0	0	0	Ⅳ	3	46	1	10	100180	0	0	0	3	89784.4	28	58	4.33333	172
229	0	0	0	Ⅲ	3	77	1	6	060050	1	0	0	9	81474.2	27	40.4444	5.66667	276.556
230	0	0	0	Ⅳ	3	65	0	3	03001x	1	0	1	19	310103	43	76.2105	5.52632	255.158
231	0	0	0	Ⅲ	3	50	0	13	130050	0	0	0	17	802201	30	47.5882	2.88235	101.412
232	0	0	0	Ⅳ	3	68	1	7	070020	0	0	0	5	87906.2	34	73.8	6	265.2
233	0	0	0	Ⅲ	2	77	1	7	070010	1	0	1	23	274943	48	86.3043	6.30435	268.043
234	0	0	0	Ⅲ	3	44	1	7	070030	0	0	0	18	93931.2	24	34.1667	3.38889	143.833
235	0	0	0	Ⅲ	2	49	0	7	07040x	1	1	0	28	352971	51	67.7143	5.10714	241.143
236	0	0	0	NA	NA	66	0	7	070230	1	0	0	23	653010	46	45	4.13043	175.391
237	0	0	0	Ⅲ	3	66	1	16	160820	1	0	0	15	121737	42	43.9333	4.8	217.533
238	0	0	0	Ⅱ	2	63	0	7	07040x	1	0	0	30	1.1597e+06	54	76.8333	5.13333	228.867
239	0	0	0	Ⅲ	3	68	1	7	070010	0	0	0	7	75197.9	36	69.4286	6	256.571
240	0	0	0	Ⅱ	2	52	0	7	070341	0	0	0	8	47814.7	42	57.25	9.5	466.125
241	0	0	0	Ⅲ	3	54	0	7	070341	0	0	0	8	56187.4	23	30.875	3.875	179.5
242	0	0	0	Ⅲ	2	81	1	1	010140	0	1	0	13	114585	36	56.6154	4.53846	200.077
243	0	0	0	Ⅳ	3	50	1	1	010110	0	0	0	19	942328	24	40.3158	3.42105	144.211
244	0	0	0	Ⅳ	3	44	0	1	010010	1	0	1	30	1.10004e+06	47	52.7667	2.96667	132.2
245	0	0	0	Ⅲ	3	51	1	1	010090	0	0	0	44	316737	25	45.7273	4.63636	215.114
246	0	0	0	Ⅳ	3	61	1				0	0	6	126858	23	49.6667	4.83333	212
247	0	0	0	Ⅲ	3	63	0	2	020220	1	0	0	11	64473.7	32	43.0909	5.54545	217.818
248	0	0	0	Ⅲ	3	67	1	11	110080	0	0	0	2	12304.3	37	39.5	8.5	306.5
249	0	0	0	Ⅲ	3	79	0	6	060340	1	0	0	5	108081	29	47.4	5.2	194.6
250	0	0	0	Ⅳ	3	43	0	9	090010	1	0	0	8	144970	48	53	6.125	276.25
251	0	0	0	Ⅲ	3	72	0	6	060020	1	0	0	12	67058.8	31	43.4167	4.16667	175.5
252	0	0	0	Ⅳ	3	51	1	4	040110	0	0	0	3	26834	24	32.6667	4.33333	209.333
253	0	0	0	Ⅳ	3	66	1	7	070341	1	0	1	15	278262	51	76.6667	5.8	287.733
254	0	0	0	Ⅳ	3	66	1	6	060050	1	0	0	9	176172	31	58.3333	5.66667	186.444
255	0	0	0	Ⅳ	3	45	1	12	120060	1	0	0	11	242921	37	63	3.63636	133
256	0	0	0	Ⅲ	2	62	0	2	020240	1	0	0	13	197935	37	57.6154	2.61538	67.7692
257	0	0	0	Ⅳ	3	76	0	6	060050	1	0	0	16	339999	23	35.5	5.375	239.625
258	0	0	0	Ⅲ	2	73	0	10	100250	0	0	0	15	143349	21	31.7333	3.13333	81.1333
259	0	0	0	Ⅳ	3	41	1	3	030230	0	0	0	7	74187.6	32	59.5714	4.57143	175
260	0	0	0	Ⅳ	3	43	1	12	120060	1	0	0	6	256581	49	122.333	6.83333	285.167
261	0	0	0	Ⅳ	2	56	1	12	12002x	1	0	0	13	397719	49	89.8462	4.69231	208.692
262	0	0	0	Ⅲ	3	46	0	12	120100	1	0	0	9	276426	41	57.1111	5.55556	240.667
263	0	0	0	Ⅲ	3	74	0	7	070350	1	0	0	35	621631	55	67.3714	5.34286	231.371
264	0	0	0	Ⅳ	3	46	0	5	050080	1	0	1	34	1.47635e+06	36	61	11.4118	499.382
265	0	0	0	Ⅳ	3	63	0	8	080080	0	0	0	12	66754.9	34	54.5	9.16667	413
266	0	0	0	Ⅳ	3	53	0	8	080007	1	0	0	11	146586	35	62.3636	7.81818	337.727
267	0	0	0	Ⅲ	2	82	1	10	100020	1	0	0	15	148933	29	42.4667	4.26667	194
268	0	0	0	Ⅳ	2	69	0	1	010080	0	0	0	22	751773	42	105.909	4.68182	211
269	0	0	0	Ⅳ	3	67	0	11	11013x	1	0	0	9	916565	46	60.7778	7.55556	313.667
270	0	0	0	Ⅳ	3	82	1	4	040040	1	0	1	23	463454	38	63.1304	4.91304	200.435
271	0	0	0	Ⅳ	3	75	0	6	060010	1	0	0	8	64513.4	34	45.875	3.125	121.75
272	0	0	0	Ⅱ	2	47	1	9	090020	1	0	0	2	22430.2	19	33.5	6	249
273	0	0	0	Ⅳ	3	72	1	6	060050	0	0	0	8	72045.4	22	29.75	3.5	108.5
274	0	0	0	Ⅳ	3	41	1	7	070560	0	0	0	10	283160	24	40.5	4.1	142.3
275	0	0	0	Ⅲ	2	78	0	1	010140	0	0	0	29	221438	35	63.1379	2.96552	122.966
276	0	0	0	Ⅲ	3	67	0	6	060010	1	0	0	29	321044	47	74.2414	6	248.034
277	0	0	0	Ⅲ	2	83	0	2	020110	1	0	0	6	100846	37	46.3333	4.5	170.833
278	0	0	0	Ⅳ	3	66	1	2	020220	1	0	0	12	82341.7	26	49.3333	3.08333	82.5
279	0	0	0	Ⅲ	2	87	1	2	020220	1	0	0	6	180694	36	51.8333	4.5	196.667
280	0	0	0	Ⅲ	2	78	1	2	020220	1	0	0	15	84202.9	41	77.1333	3.2	105.667
281	0	0	0	Ⅳ	3	71	1	11	110080	1	0	0	12	304215	57	109.75	9.08333	434.583
282	0	0	0	Ⅲ	3	70	0	11	110080	1	0	1	14	1.02434e+06	38	62.6429	8.21429	394.214
283	0	0	0	Ⅲ	3	77	0	6	060020	1	0	0	12	79896.5	26	50.5	4.83333	156.583
284	0	0	0	Ⅳ	3	57	0	13	130040	1	0	0	8	330976	29	38	6.125	262.875
285	0	0	0	Ⅲ	3	73	1	2	020110	1	0	0	8	179959	27	45.875	3.25	134.5
286	0	0	0	Ⅳ	3	64	1	10	100120	0	0	0	13	78437.6	22	36.3846	1.92308	36.6923
287	0	0	0	Ⅱ	2	84	1	11	11001x	1	0	0	11	294073	41	66	8	383.636
288	0	0	0	Ⅳ	3	64	0	6	060010	1	0	0	12	78993.5	21	42.0833	4.66667	154.333
289	0	0	0	Ⅳ	3	61	1	10	100260	1	0	0	9	597616	42	66.3333	6.66667	300.333
290	0	0	0	Ⅲ	3	43	0	6	060050	0	0	0	4	33683.8	23	29.5	3	113
291	0	0	0	Ⅲ	3	79	0	2	020220	1	0	0	11	77323.7	38	55.1818	3.36364	97.3636
292	0	0	0	Ⅳ	3	51	0	2	020220	1	0	0	11	83505.2	27	56.0909	3.63636	119.455
293	0	0	0	Ⅳ	3	40	0	12	120060	1	0	0	8	251544	53	84.75	7.125	287.375
294	0	0	0	Ⅳ	3	51	0	3	030250	0	0	0	2	8301	8	4	1	28.5
295	0	0	0	Ⅳ	3	76	0	3	030150	1	0	0	8	187543	31	40.375	3.375	149.125
296	0	0	0	Ⅳ	3	57	1	3	030150	1	0	0	7	78895.9	27	38.8571	2.85714	134.571
297	0	0	0	Ⅳ	3	77	1	5	050050	1	0	0	4	523913	23	51.25	4.5	171.5
298	0	0	0	Ⅳ	3	67	1	3	030300	1	0	0	6	77390.2	29	50.6667	3.66667	170.167
299	0	0	0	Ⅳ	2	76	0	5	050130	0	0	0	13	151768	30	45.7692	3.76923	118.923
300	0	0	0	Ⅳ	3	75	1	6	060010	0	0	0	10	97389.5	30	54.8	7.7	344.6
301	0	0	0	Ⅲ	3	81	1	2	020320	1	0	0	3	23930	23	25.3333	2.66667	73.6667
302	0	0	0	Ⅲ	2	83	0	2	020230	1	0	0	3	46752.8	26	22.6667	3	111.667
303	0	0	0	Ⅲ	3	61	1	6	060020	0	0	0	6	253830	28	42.5	5.16667	237
304	0	0	0	Ⅳ	3	57	1				0	0	6	94296.5	32	52.1667	4.66667	201.667
305	0	0	0	Ⅳ	3	69	1	1	010200	1	0	0	14	318141	52	85.4286	4.14286	167.5
306	0	0	0	Ⅳ	3	63	0	6	060060	1	0	0	6	130145	34	55.6667	6.83333	295.333
307	0	0	0	Ⅲ	2	58	1	2	020110	1	0	0	4	91058.3	35	35	4.5	132.75
308	0	0	0	Ⅲ	2	61	1	1	010170	0	0	0	16	155519	29	44.625	2.875	125.375
309	0	0	0	Ⅳ	3	66	1	6	060035	0	0	0	6	200767	36	49.5	6.66667	338.333
310	0	0	0	Ⅱ	2	79	1	7	070341	1	1	0	23	431991	58	92.3478	6.95652	318.652
311	0	0	0	Ⅲ	3	77	1	10	100020	0	0	0	4	156969	32	72.5	8	424
312	0	0	0	Ⅳ	2	51	1	1	010080	0	0	0	29	190370	32	46.1034	3.89655	174.586
313	0	0	0	Ⅲ	3	60	0	2	020220	1	0	0	15	94307	41	62.5333	3.8	109.133
314	0	0	0	Ⅳ	2	40	1	5	050060	1	0	0	11	5.5404e+06	35	65.5455	5.72727	235.545
315	0	0	0	Ⅳ	3	73	0	2	020110	1	0	0	5	96966.2	34	41.2	4	149.4
316	0	0	0	Ⅲ	3	54	1	2	020110	1	0	0	4	83976.7	35	41.25	3.25	94
317	0	0	0	Ⅱ	2	82	0	8	080006	1	0	0	13	132297	25	33.6154	6.38462	297.077
318	0	0	0	Ⅲ	2	81	1	12	12002x	0	0	0	47	222541	37	38.7234	3.19149	123.149
319	0	0	0	Ⅳ	3	63	1	6	060020	1	0	0	20	599948	69	108.6	11.85	579.1
320	0	0	0	Ⅳ	3	66	0	5	050050	0	0	0	3	41911.3	28	41	5.33333	213
321	0	0	0	Ⅳ	3	75	1	5	050050	1	0	0	4	1.02384e+06	37	73	5.75	263.25
322	0	0	0	Ⅳ	3	48	1	5	050050	1	0	0	4	971432	26	45	6.25	281.5
323	0	0	0	Ⅲ	2	50	1	6	06007x	0	0	0	5	265727	38	47.8	6	265.6
324	0	0	0	Ⅳ	3	74	1	6	060020	1	0	0	12	408584	63	125	9.66667	450.833
325	0	0	0	Ⅲ	3	53	0	12	12002x	1	0	0	9	397713	42	84.3333	9	406.111
326	0	0	0	Ⅳ	2	71	1	7	07040x	1	0	0	36	1.47342e+06	49	66.8333	8.25	394.333
327	0	0	0	Ⅳ	3	66	1	12	120010	1	0	0	18	479780	64	101.333	5.88889	261
328	0	0	0	Ⅳ	3	77	1	2	020110	1	0	0	9	172182	22	44.7778	4.33333	143.556
329	0	0	0	Ⅳ	3	46	0	12	12002x	1	0	0	20	514557	47	77.4	6.35	273.25
330	0	0	0	Ⅳ	3	72	0	3	030300	1	0	0	5	57559.1	23	53	3.4	144.8
331	0	0	0	Ⅳ	3	40	0	3	030350	0	0	0	7	204651	26	52	4.28571	184.857
332	0	0	0	Ⅳ	3	57	1	3	030150	1	0	0	8	143930	25	39.75	5.875	279.875
333	0	0	0	Ⅳ	3	57	1	5	050050	0	0	0	3	55797.7	16	43.3333	4.33333	158.667
334	0	0	0	Ⅳ	3	86	1	3	03001x	0	0	0	60	316335	28	28.7667	3.68333	164.417
335	0	0	0	Ⅳ	3	66	0	9	090010	1	0	0	8	144455	51	82.375	8.625	428.75
336	0	0	0	Ⅳ	2	53	1	4	04026x	0	1	0	7	41511.1	29	40	2	112
337	0	0	0	Ⅲ	3	58	0	9	090010	1	0	0	9	146712	46	70.6667	6.22222	270.333
338	0	0	0	Ⅳ	3	77	0	4	040040	0	0	0	3	46689.8	24	20.6667	1.33333	26.6667
339	0	0	0	Ⅲ	3	63	0	11	110080	0	0	0	4	21888.7	25	57.75	0.25	14
340	0	0	0	Ⅳ	3	65	0	4	040040	0	0	0	31	303774	29	45.9355	3.19355	132.806
341	0	0	0	Ⅳ	3	62	0	2	020240	1	0	0	12	137458	26	55.75	2.75	95.75
342	0	0	0	Ⅲ	3	87	1	2	020220	1	0	0	15	112263	29	62.4	2.93333	86.9333
343	0	0	0	Ⅲ	2	75	1	2	020200	1	0	0	10	243850	31	50.1	3.6	130.5
344	0	0	0	Ⅲ	3	82	1	2	020220	1	0	0	15	95363.8	36	64.8667	3.26667	101.8
345	0	0	0	Ⅳ	3	76	0	2	020110	1	0	0	6	96097	40	60.1667	3.66667	129.333
346	0	0	0	Ⅳ	3	66	0	11	110080	1	0	0	10	440529	38	89.2	7.7	335.7
347	0	0	0	Ⅲ	3	45	1	12	12002x	1	0	0	11	228169	57	86	3.72727	121.273
348	0	0	0	Ⅳ	3	42	1	12	120060	1	0	0	10	264614	46	72.1	7.9	344.4
349	0	0	0	Ⅳ	3	64	0	6	060020	1	0	0	12	79590.3	29	47.6667	4.58333	171.917
350	0	0	0	NA	NA	54	1	10	100070	0	0	0	14	86353.2	23	50.5714	3.35714	85.9286
351	0	0	0	Ⅳ	3	75	0	7	070040	0	1	0	50	436876	45	76.48	5.84	291.92
352	0	0	0	Ⅲ	3	68	1	12	120070	1	0	0	14	184961	50	70.3571	3.78571	153.5
353	0	0	0	Ⅲ	2	57	0	6	060050	1	0	0	12	300173	26	40.8333	4.91667	191.833
354	0	0	0	Ⅳ	2	54	1	6	060300	1	0	0	12	403419	47	81.75	8.16667	382.417
355	0	0	0	Ⅳ	3	65	1	6	060010	1	0	0	15	84139.4	24	40.2667	4.46667	168.4
356	0	0	0	Ⅳ	2	66	0	6	060050	1	0	0	21	372136	33	50.1905	7.14286	289.286
357	0	0	0	Ⅳ	3	56	0	7	070040	0	0	0	8	69660.5	32	50.875	6.625	301
358	0	0	0	Ⅳ	3	73	1	1	010120	1	0	0	13	416008	53	93.5385	5.07692	250.538
359	0	0	0	Ⅳ	3	60	1	7	070041	0	0	0	20	294110	21	38	7.45	309.75
360	0	0	0	Ⅳ	3	47	1	12	12002x	1	0	0	10	411381	55	74.1	7.6	306
361	0	0	0	Ⅳ	3	48	0	9	090010	1	0	0	8	220420	49	70.625	6.875	316.375
362	0	0	0	Ⅲ	2	83	1	2	020240	1	0	0	8	210611	27	51.375	8.625	402.875
363	0	0	0	Ⅲ	2	73	1	2	020220	1	0	0	11	230763	35	63.2727	3.36364	119.273
364	0	0	0	Ⅳ	3	70	0	10	100020	1	0	0	9	111105	30	38.6667	5.44444	233.889
365	0	0	0	Ⅳ	3	67	1	12	12002x	1	0	0	16	423456	56	97.4375	5.4375	225.812
366	0	0	0	Ⅳ	3	50	0	10	100071	0	0	0	18	108553	25	39.6667	2.83333	72
367	0	0	0	Ⅲ	2	52	1	4	040040	0	0	0	20	183075	34	41.75	4.8	181.2
368	0	0	0	Ⅳ	3	63	0	6	060010	0	0	0	10	102204	23	53.3	6.1	230.4
369	0	0	0	Ⅱ	2	80	0	1	010200	0	0	0	3	38922.6	31	112	13.3333	691.667
370	0	0	0	Ⅲ	3	40	1	7	07040x	1	0	0	30	459186	56	60.5667	4.8	222.2
371	0	0	0	Ⅳ	3	66	1	7	070600	1	0	0	35	650735	51	90.9714	3.68571	166.4
372	1	0	1	Ⅲ	2	66	1	10	100335	0	0	0	22	165930	27	52.4545	3.18182	130.818
373	0	0	0	Ⅳ	3	55	1	16	160720	1	0	0	16	560112	57	90.8125	6.125	282.438
374	0	0	0	Ⅲ	3	66	0	7	070041	0	0	0	12	87695.6	22	49.75	5.83333	222.667
375	0	0	0	Ⅲ	2	71	0	7	07034x	0	0	0	8	48502.9	27	35.25	3.875	153.25
376	0	0	0	Ⅲ	3	64	0	7	070560	0	0	0	20	1.58542e+06	27	51.2	4	166.7
377	0	0	0	Ⅳ	3	62	0	6	060010	0	0	0	14	114437	31	41.5714	3.71429	152
378	0	0	0	Ⅳ	3	62	1	6	060040	0	0	0	8	224837	25	57.5	5	206.375
379	0	0	0	Ⅳ	3	64	1				0	0	9	329288	31	55.7778	8.44444	328.111
380	0	0	0	Ⅳ	3	41	1	1	010290	0	0	0	28	180130	26	36.5	2.96429	116.464
381	0	0	0	Ⅲ	2	79	1	4	040040	0	0	0	32	2.2442e+06	29	71.8438	3.4375	156.875
382	0	0	0	Ⅱ	2	65	0	2	020280	1	0	0	11	296146	36	61.8182	4.90909	171.364
383	0	0	0	Ⅳ	3	60	0	4	040040	0	0	0	23	3.05469e+06	28	51	3.13043	144.957
384	0	0	0	Ⅳ	3	51	0				0	0	4	129232	26	37	9.75	382.5
385	0	0	0	Ⅳ	3	76	0	6	060290	0	0	0	3	34563	27	45.6667	4.33333	156
386	0	0	0	Ⅳ	3	75	0	4	040040	1	0	1	12	552244	31	60.5	10.75	492.417
387	0	0	0	Ⅳ	3	47	0				1	0	16	658186	65	118.25	11.375	552.938
388	0	0	0	Ⅳ	3	60	0	12	120010	0	0	0	5	406941	42	48.8	2.4	100.4
389	0	0	0	Ⅳ	3	66	1	6	060010	1	0	0	11	202205	58	84.0909	7.36364	371.818
390	0	0	0	Ⅳ	3	78	1	6	060010	1	0	1	53	991016	74	107.755	7.60377	346.887
391	0	0	0	Ⅲ	3	65	0	6	060050	1	0	0	12	115124	27	50.75	6.91667	313.583
392	0	0	0	Ⅲ	2	41	1	14	140430	0	0	0	44	681473	38	57.1591	8.68182	407.795
393	0	0	0	Ⅳ	3	69	0	6	060020	0	0	0	2	197338	23	32	6	302
394	0	0	0	Ⅳ	3	72	1	4	040040	1	0	1	12	374160	34	44.75	7.5	320.5
395	0	0	0	Ⅳ	3	51	1	12	120060	1	0	0	3	47826	24	48.6667	5.66667	268.333
396	0	0	0	Ⅳ	3	65	1	6	060330	1	0	0	10	195527	41	72.3	11	468.1
397	0	0	0	Ⅳ	3	64	0	3	03001x	1	0	0	10	255535	31	61.9	4.2	188.9
398	0	0	0	Ⅳ	3	58	0	6	060020	0	0	0	10	146850	26	34.4	3.8	130.8
399	0	0	0	Ⅳ	3	71	1	4	040040	0	0	0	27	3.50848e+06	32	57.3333	4.03704	200.963
400	0	0	0	Ⅳ	3	82	0	5	050163	1	1	1	19	1.78616e+06	60	61.5263	8.63158	383.316
401	0	0	0	Ⅳ	3	49	0	10	100260	1	0	0	11	615971	50	86.9091	4.81818	219.545
402	0	0	0	Ⅳ	3	51	1	5	050050	0	0	0	3	36178.5	27	46.6667	4	177.667
403	0	0	0	Ⅳ	3	72	0	4	040040	1	0	1	11	548286	34	51.5455	13.3636	618
404	0	0	0	Ⅳ	3	48	0	3	030350	0	0	0	8	142053	26	33.625	3.25	130.5
405	0	0	0	Ⅲ	3	69	1	7	070341	0	0	0	9	56000.7	33	59.6667	3.88889	181.667
406	0	0	0	Ⅳ	3	53	0	16	160690	1	0	0	49	1.88436e+06	80	120.898	9.63265	461.245
407	0	0	0	Ⅲ	3	76	0	7	070030	1	0	0	27	493080	50	60.6667	4.59259	191.63
408	0	0	0	Ⅱ	2	76	1	18	180040	1	1	1	34	1.15228e+06	60	72.0588	6.79412	332.147
409	0	0	0	Ⅰ	1	66	1	6	060040	0	1	0	10	99657.6	49	132.7	15.5	819.4
410	0	0	0	Ⅳ	3	49	0	6	060370	0	0	0	6	41059.2	25	33.6667	4	184.5
411	0	0	0	Ⅳ	3	67	1	6	060010	0	0	0	10	82102.4	32	51.6	4.3	166.7
412	0	0	0	Ⅳ	3	58	1	10	100071	0	0	0	14	85577.6	30	47.5714	2.5	65.9286
413	0	0	0	Ⅳ	3	51	0	4	040170	0	0	1	12	450746	39	63.5	12.9167	558.75
414	0	0	0	Ⅲ	3	66	1	6	060035	1	0	0	16	403575	62	137.062	11.8125	625.25
415	0	0	0	Ⅲ	2	55	1	4	04026x	1	0	1	10	654531	31	61.8	3.9	154.3
416	0	0	0	Ⅲ	3	54	0	9	090010	1	0	0	10	264715	42	59.3	8.1	432
417	0	0	0	Ⅳ	3	78	0	11	110080	0	0	0	4	23486.3	27	69.25	0.25	15
418	0	0	0	Ⅲ	3	46	0	2	020160	1	0	0	9	215077	35	61.8889	3.33333	132.222
419	0	0	0	Ⅲ	3	57	0	2	020110	1	0	0	4	84711	36	49.25	3	114.75
420	0	0	0	Ⅲ	3	53	0	2	020180	1	0	0	11	250569	36	61.8182	3.27273	87.8182
421	0	0	0	Ⅲ	3	51	0	2	020220	1	0	0	17	410388	39	60.6471	3.23529	82.8235
422	0	0	0	Ⅳ	3	47	0	9	090010	0	0	0	2	226891	17	22.5	4.5	156.5
423	0	0	0	Ⅳ	3	53	0	10	100180	0	0	0	8	66315.3	19	32.375	3.25	111.375
424	0	0	0	Ⅳ	3	67	0	4	040040	0	0	0	8	815587	26	41.25	8.75	361.625
425	0	0	0	Ⅲ	3	47	1	7	070040	1	0	0	29	3.25313e+06	45	51.3103	6.34483	281.724
426	0	0	0	Ⅳ	3	65	1	2	020220	1	0	0	19	422664	30	39.5789	5.15789	187.632
427	0	0	0	Ⅳ	3	65	0	12	12002x	0	0	0	3	93719.5	31	36.6667	3	121
428	0	0	0	Ⅳ	3	73	1	4	040110	0	0	0	3	28640.8	23	31.6667	2.66667	81.3333
429	0	0	0	Ⅳ	3	44	1	4	040040	0	0	0	17	645078	26	40.7059	1.82353	72.8824
430	0	0	0	Ⅳ	3	71	1	10	100310	1	0	0	12	1.25132e+06	27	38.8333	5.83333	263.167
431	0	0	0	Ⅳ	2	71	0	4	040110	0	0	0	5	37243.5	26	47.6	3.6	149.4
432	0	0	0	Ⅳ	3	63	0	6	060030	1	0	0	15	454648	56	74.2667	5.86667	254.6
433	0	0	0	Ⅳ	3	64	0	7	070020	0	0	0	11	82964.3	49	89.2727	6.09091	265
434	0	0	0	Ⅳ	3	73	1	4	040110	0	0	0	6	49955.3	26	39.8333	5.33333	228.167
435	0	0	0	Ⅳ	3	80	0	2	020110	1	0	0	4	89804.4	27	31.5	6.75	260.75
436	0	0	0	Ⅱ	1	83	1	6	060050	1	0	0	14	232102	30	69.8571	7.35714	328.286
437	0	0	0	Ⅳ	3	68	0	7	070041	1	0	0	24	281119	56	99.625	5.375	248.917
438	0	0	0	Ⅳ	3	65	1	12	12002x	0	0	0	9	132254	55	70.8889	4.11111	179.889
439	0	0	0	Ⅳ	3	53	0	10	100180	0	0	0	4	102896	27	42	3.25	127
440	0	0	0	Ⅳ	3	79	0	7	070071	0	0	0	33	330264	31	51.3636	4.0303	165.455
441	0	0	0	Ⅳ	3	54	0	12	120010	0	0	0	3	460128	38	46.6667	2.66667	79
442	0	0	0	Ⅳ	3	62	0	3	03001x	0	0	0	25	278317	29	60.28	4	164.52
443	0	0	0	Ⅱ	2	58	0	2	020240	1	0	0	9	108460	55	75.2222	4.33333	161
444	0	0	0	Ⅳ	3	79	0	3	030350	0	0	0	7	57399.7	36	40.1429	3.57143	150.857
445	0	0	0	Ⅳ	2	42	0				0	1	29	4.12843e+06	39	73.1034	9.65517	424.69
446	0	0	0	Ⅳ	3	54	1	3	030150	1	0	0	8	202887	32	41.5	4.75	241.25
447	1	0	0	Ⅲ	2	72	0	3	03001x	0	0	0	64	925056	42	60.1875	5.14062	225.797
448	0	0	0	Ⅳ	3	67	0	1	010010	1	0	1	17	835335	31	48.2941	2.88235	115.941
449	0	0	0	Ⅱ	2	48	0	1	010200	1	0	1	21	620631	49	85.9048	8.85714	471.381
450	0	0	0	Ⅲ	2	43	1	10	100180	0	0	0	29	243780	25	38.7586	4.86207	226.483
451	0	0	0	Ⅳ	3	67	0	5	050050	1	0	0	8	574677	30	51.375	4.375	131.75
452	0	0	0	Ⅳ	3	66	1	10	100180	0	0	0	3	95941.3	21	30	4	164.667
453	0	0	0	Ⅳ	3	82	0	6	060035	1	0	0	31	622352	63	85.3548	7.6129	366.452
454	0	0	0	Ⅳ	3	73	0	12	120010	0	0	0	3	90469.9	37	48.6667	2.33333	86.6667
455	0	0	0	Ⅳ	3	44	0	3	030390	1	0	0	8	266826	35	49.375	5.75	273.75
456	0	0	0	Ⅳ	3	42	1	13	130080	1	0	0	6	284688	26	64.8333	8.66667	371
457	0	0	0	Ⅲ	3	69	0	6	060030	0	0	0	3	103170	38	49	4.66667	226
458	0	0	0	Ⅲ	2	71	0	7	07040x	1	1	0	29	1.21873e+06	48	77.3793	5.75862	249.276
459	0	0	0	Ⅲ	3	72	0	7	070341	0	0	0	8	49696.5	23	33.75	3.25	122.625
460	0	0	0	Ⅲ	3	71	1	7	070180	0	0	0	8	49055.4	21	31.625	3	106.75
461	0	0	0	Ⅰ	2	72	0	5	050080	1	1	1	71	7.66351e+06	63	146.028	28.0845	1237.04
462	0	0	0	Ⅲ	2	81	0	7	070230	1	0	0	23	799488	52	62.9565	4.95652	220.696
463	0	0	0	Ⅲ	2	66	0	7	070030	0	0	0	8	48502.9	27	41.875	4.125	195.625
464	0	0	0	Ⅳ	3	51	1	1	010140	0	0	0	28	230202	26	46.6786	3.92857	200.643
465	0	0	0	Ⅳ	3	73	1	4	040040	0	0	0	55	746245	38	84.4	6.18182	325.6
466	0	0	0	Ⅳ	3	52	0	10	100335	0	0	0	5	110191	32	67.8	6.4	239.8
467	0	0	0	Ⅳ	3	84	1	4	040110	0	0	0	3	226182	23	25.6667	1.66667	98.3333
468	1	1	0	Ⅳ	3	59	1	1	01021x	0	0	0	20	159053	24	45.95	3.1	135.7
469	0	0	0	Ⅲ	3	43	0	12	12002x	0	0	0	7	155556	38	53.8571	7.57143	380.857
470	0	0	1	Ⅱ	2	69	0	1	010010	1	1	1	18	884704	47	96.2778	6.33333	317.389
471	0	0	0	Ⅲ	3	75	0	12	120010	1	0	0	16	383029	48	71.8125	5.5	226.875
472	0	0	1	Ⅰ	1	67	0	1	010200	1	0	1	37	669044	56	240.405	8.97297	414.351
473	0	0	0	Ⅳ	3	67	0	7	070350	1	0	0	26	378169	63	79	6.30769	317.577
474	0	0	0	Ⅳ	3	50	0	12	12002x	0	0	0	4	99443.2	37	47.75	4.25	176.25
475	0	0	0	Ⅳ	3	72	1	4	040040	1	0	1	21	506193	41	42.5238	8.52381	393
476	0	0	0	Ⅳ	3	60	1	4	040040	1	0	1	14	588516	50	64.5	9.78571	436.714
477	0	0	0	Ⅳ	3	79	1	4	040040	1	0	0	12	484589	54	69.75	15.75	731.667
478	0	0	0	Ⅲ	3	72	1	11	110080	0	0	0	2	10891.2	19	32	7	379.5
479	0	0	0	Ⅳ	3	45	0	3	030390	1	0	1	12	397534	33	41.1667	3.16667	147.333
480	0	0	0	Ⅳ	2	47	0	1	010010	1	0	1	23	1.09632e+06	48	79.1304	4.3913	230.87
481	0	0	0	Ⅳ	3	44	0	12	12002x	0	0	0	3	98341.3	21	31.6667	3.66667	155.667
482	0	0	0	Ⅳ	3	68	1	6	060035	1	0	0	18	487689	57	128.944	13.1111	679.389
483	0	0	0	Ⅳ	3	68	0	9	090010	1	0	0	12	200361	45	76.3333	6.41667	302.75
484	0	0	0	Ⅲ	2	51	0	6	060010	0	1	0	18	111265	27	39.5556	4.44444	181.944
485	0	0	0	Ⅳ	3	52	1	10	100071	0	0	0	16	117964	22	44	2.75	88.1875
486	0	0	0	Ⅳ	3	42	1	7	070560	0	0	0	15	107445	22	49.8667	4.53333	179.533
487	0	0	0	Ⅳ	2	50	1	4	040160	0	0	0	23	228280	49	52.913	12.4783	559.913
488	0	0	0	Ⅳ	3	77	0	10	100370	1	1	1	29	398608	48	51.3103	9.06897	371.69
489	0	0	0	Ⅲ	3	72	1	2	020110	1	0	0	4	91218.2	35	52.25	4.5	186.75
490	0	0	0	Ⅲ	2	63	1	1	010010	1	1	1	54	2.05668e+06	49	77.9444	4.83333	221.259
491	0	0	0	Ⅲ	3	72	1	6	060035	0	0	0	5	161736	34	50.4	4	194.6
492	0	0	0	Ⅳ	3	46	0	6	060020	1	0	0	10	57440.1	35	57.6	4.2	185.2
493	0	0	0	Ⅲ	2	79	1	10	100020	0	0	0	4	157783	30	78.25	8.25	426.75
494	0	0	0	Ⅲ	2	55	0	6	06007x	1	0	0	6	314348	41	68.6667	8.83333	423.5
495	0	0	0	Ⅳ	3	56	0	6	060100	1	0	0	8	76203.5	20	31.375	4.25	164.25
496	0	0	0	Ⅲ	2	73	0	11	110060	1	0	0	20	516117	46	87.85	6.65	276.45
497	0	0	0	Ⅳ	3	67	1	10	100070	0	0	0	14	117161	29	47.7857	3.28571	118.071
498	0	0	0	Ⅳ	2	67	0	9	090010	0	0	0	2	630583	23	44.5	6.5	311.5
499	1	0	0	Ⅱ	2	61	0	1	010155	0	1	0	18	325314	29	46.6667	4.44444	216.944
500	0	0	0	Ⅳ	3	71	1	6	060020	0	0	0	7	44941.8	23	31	2.57143	87.1429
501	0	0	0	Ⅳ	3	46	1	6	060150	1	0	0	7	131710	51	89.1429	7.71429	373
502	0	0	0	Ⅳ	3	87	1	6	060295	0	0	0	9	1.58122e+06	21	30.5556	3.88889	122.778
503	0	0	0	Ⅲ	3	68	1	7	070343	1	0	0	22	1.20608e+06	53	74.9545	6.90909	321.409
504	0	0	0	Ⅳ	3	67	1	12	120010	0	0	0	7	44409.9	31	38.2857	4.71429	197.714
505	0	0	0	Ⅲ	3	76	1	4	040040	0	0	0	2	20363.8	16	33.5	8.5	299
506	0	0	0	Ⅲ	3	78	0	2	020240	1	0	0	8	125298	38	61	3.75	125.625
507	0	0	0	Ⅲ	2	47	0	2	020180	1	0	0	40	640905	42	74.25	4.25	155.55
508	0	0	0	Ⅲ	3	61	0	7	070180	1	0	0	56	4.39924e+06	67	96.625	7.91071	369.268
509	0	0	0	Ⅳ	3	82	0	6	060050	1	0	1	26	1.20988e+06	69	102.962	10.3462	514.808
510	0	0	0	Ⅲ	2	74	1	2	020110	1	0	0	4	90271	37	44.5	3	102.5
511	0	0	0	Ⅲ	3	69	1	12	120040	0	0	0	11	256236	31	45.4545	4.63636	216.909
512	0	0	0	Ⅳ	3	57	0	4	040110	0	0	0	17	158452	31	60.0588	3.17647	131.588
513	0	0	0	Ⅳ	3	42	1	14	14029x	0	0	0	4	66081.8	34	47.5	4.25	178.5
514	0	0	0	Ⅳ	3	67	0	13	130060	0	0	0	13	389033	23	48.1538	5.76923	272.385
515	0	0	0	Ⅳ	3	53	0	6	06007x	1	0	0	14	563914	70	123.786	13.5	716.5
516	0	0	0	Ⅰ	1	61	0	6	06007x	1	0	0	12	345378	59	104.25	9.16667	471.5
517	0	0	0	Ⅳ	3	61	0	6	060010	1	0	0	5	30245.1	19	23.2	4.8	193
518	0	0	0	Ⅳ	3	65	0	11	110280	0	0	0	4	29230.2	32	61.25	8	276.5
519	0	0	0	Ⅳ	3	40	0	12	120060	1	0	0	12	251461	50	76.3333	6	227.25
520	0	0	0	Ⅳ	3	42	0	12	120060	1	0	0	4	114905	33	53.25	7	324.75
521	0	0	0	Ⅳ	3	64	1	10	100180	0	0	0	7	54457	17	33.7143	3.57143	108.286
522	0	0	0	Ⅳ	3	65	0	11	110260	0	0	0	4	31321.5	36	66.5	6	224.75
523	0	0	0	Ⅲ	2	52	0	8	080007	0	0	0	2	16929.9	17	25.5	4	161
524	0	0	0	Ⅳ	3	61	0	4	040040	0	0	0	18	214329	17	35.3333	6	233.778
525	0	0	0	Ⅲ	2	67	1	6	06007x	0	0	0	8	263969	21	50.375	5.625	258.625
526	0	0	0	Ⅰ	1	61	0	13	130030	1	1	0	45	639993	42	62.2	10.9778	435.178
527	0	0	0	Ⅲ	2	89	0	4	040040	1	0	1	15	392758	47	51.4	8.66667	385.333
528	0	0	0	Ⅱ	2	79	1	7	07040x	1	0	0	24	1.10421e+06	56	87.3333	6.375	296.042
529	0	0	0	Ⅳ	3	48	0	5	050070	1	0	0	5	1.2439e+06	31	59.6	6.8	293.8
530	0	0	0	Ⅳ	3	58	1	3	030390	1	0	1	11	395439	53	139	6.09091	310.182
531	0	0	0	Ⅲ	3	43	1	13	130030	0	0	0	26	529228	29	36.4615	6.92308	288.038
532	0	0	0	Ⅳ	3	62	1	12	12002x	1	1	0	13	421357	63	73.3846	8.15385	355.615
533	0	0	0	Ⅳ	3	59	1	17	170050	0	0	0	16	109661	26	38.9375	7.8125	337.062
534	0	0	0	Ⅳ	3	70	1	6	060330	1	0	0	5	141740	43	81	12.6	537.4
535	0	0	0	Ⅲ	3	53	0	11	110280	0	0	0	3	26771	24	44.3333	5.66667	247.333
536	0	0	0	Ⅳ	3	78	1	11	110070	1	0	0	23	353748	49	85	6.65217	286.609
537	0	0	0	Ⅲ	3	77	1	6	060010	0	0	0	5	30397.2	28	32.6	5.8	219.4
538	0	0	0	Ⅳ	2	78	1	6	060020	0	0	0	2	187686	26	39.5	4.5	237
539	0	0	0	Ⅳ	3	71	1	4	040040	0	0	0	5	524540	25	39	4.4	250.8
540	0	0	0	Ⅲ	2	66	0	7	070590	0	0	0	14	133611	21	37.5	6.85714	287.286
541	0	0	0	Ⅳ	3	80	1	10	100020	1	0	0	15	146311	36	54.5333	7.73333	343.467
542	0	0	0	Ⅳ	3	67	0	3	030350	0	0	0	11	93497	28	62.7273	3.36364	123
543	0	0	0	Ⅲ	2	48	0	5	050170	1	1	1	79	1.99492e+06	58	74.3291	16.4937	806.544
544	0	0	0	Ⅳ	3	65	1	6	060010	0	0	0	10	69733.5	36	44.7	4.2	153.6
545	1	0	1	Ⅲ	2	65	0	3	03001x	0	0	0	15	174157	37	50.6	2.4	106.733
546	0	0	0	Ⅲ	3	75	0	7	070343	0	0	0	8	48999.7	21	47.5	3.125	131.25
547	0	0	0	Ⅳ	3	60	1	6	060020	1	0	0	14	408028	48	81.8571	6.85714	319.857
548	0	0	0	Ⅳ	3	64	1	6	060010	0	0	0	14	78514.8	21	29.7857	3.5	122.071
549	0	0	0	Ⅲ	3	56	1	6	060035	1	0	0	22	443279	58	91.8182	7.09091	326.591
550	0	0	0	Ⅳ	3	60	1	4	040040	0	0	0	5	35625.7	27	43	2.4	83.4
551	0	0	0	Ⅳ	2	45	0	6	06007x	0	0	0	4	29922.2	22	33.25	3.5	130.75
552	0	0	0	Ⅳ	2	48	0	6	060020	0	0	0	4	352017	24	30.25	3.5	123.75
553	0	0	0	Ⅲ	3	56	1	7	070041	0	0	0	19	411904	45	76.4211	6.05263	255.053
554	0	0	0	Ⅲ	2	59	1	1	010090	0	0	0	15	112823	24	41.7333	4.86667	240.8
555	0	0	0	Ⅳ	3	77	0	6	060130	1	0	0	8	38480.2	27	48.75	5.25	216.875
556	0	0	0	Ⅳ	3	74	1	7	070560	0	0	0	6	60390.9	31	49	7.83333	341.167
557	0	0	0	Ⅳ	3	64	1	4	040040	1	1	0	36	1.9764e+06	30	49.6944	5.66667	270.972
558	0	0	0	Ⅳ	3	62	1	11	110080	0	0	0	4	23009	31	68.25	0.25	9
559	0	0	0	Ⅲ	2	49	0	7	070041	0	0	0	23	341578	48	66.1304	5.13043	237.043
560	0	0	0	Ⅱ	2	87	0	10	100020	1	0	0	8	295939	40	67.125	7.875	383.75
561	0	0	0	Ⅳ	2	77	0	6	060060	1	1	0	22	166696	35	58.0909	6.95455	278.636
562	0	0	0	Ⅲ	2	56	0	6	060040	1	1	0	8	1.55762e+06	48	141.125	17.125	925
563	0	0	0	Ⅲ	2	65	0	2	020110	1	0	0	4	89688.2	30	39.5	3.5	135.25
564	0	0	0	Ⅳ	2	54	0	6	060040	1	0	0	6	347490	37	84	7.33333	381.5
565	0	0	0	Ⅳ	3	67	0	6	060010	1	1	1	24	824687	74	127.583	9.45833	496.958
566	0	0	0	Ⅳ	3	73	0	6	060360	1	0	0	21	128609	25	40.2381	4.38095	147.571
567	0	0	0	Ⅳ	3	78	0	18	180035	0	0	0	14	675985	38	64.0714	3.42857	151.857
568	0	0	0	Ⅲ	3	61	0	2	020200	0	0	0	3	181499	34	34.3333	2.33333	76.6667
569	0	0	0	Ⅳ	3	59	0	4	040040	0	0	0	5	30732.3	27	45.6	2.8	116.2
570	0	0	0	Ⅲ	2	76	1	5	050130	0	1	0	15	160235	30	99.6	4.86667	195.333
571	0	0	0	Ⅰ	1	66	0	4	040040	0	0	0	2	13621.8	23	38.5	9.5	395
572	0	0	0	Ⅰ	1	78	0	5	050170	1	1	1	44	2.95342e+06	51	105.295	6.25	287.114
573	0	0	0	Ⅲ	3	71	0	6	060010	0	0	0	3	15848.1	21	26	5	220.667
574	0	0	0	Ⅲ	3	71	1	1	010030	1	0	1	18	789301	44	60.6667	4.83333	226.444
575	0	0	0	Ⅳ	3	65	0	7	070341	1	0	0	13	403924	27	55.6154	5	199.692
576	0	0	0	Ⅲ	2	82	1	6	060130	0	0	0	3	18531	24	40.6667	7.66667	327
577	0	0	0	Ⅲ	3	61	1	4	040040	0	0	0	10	221291	24	32.6	8	344.8
578	0	0	0	Ⅳ	3	67	0	2	020180	1	0	0	11	245334	34	56.8182	4.36364	161.545
579	0	0	0	Ⅲ	2	45	0	12	120060	1	0	0	10	259125	49	80.2	6.5	289.4
580	1	1	0	Ⅱ	2	79	0	6	060050	1	0	0	10	121003	29	60.8	8.8	404.5
581	0	0	0	Ⅲ	3	64	1	18	180041	0	0	0	3	48062.6	22	32.3333	3	130.333
582	0	0	0	Ⅳ	3	59	1	12	120010	0	0	0	7	385295	32	43.4286	3.42857	108.857
583	0	0	0	Ⅲ	2	85	1	13	130030	0	0	0	8	272013	23	41.25	4.875	172.25
584	0	0	0	Ⅲ	2	72	0	6	060295	0	0	0	12	310093	24	60.1667	3.75	135.333
585	0	0	0	Ⅰ	1	62	1	4	040040	0	0	0	2	11666.5	27	42	7.5	326
586	0	0	0	Ⅳ	3	81	1	4	040040	1	0	1	20	642133	44	48.85	9.4	418.95
587	0	0	0	Ⅳ	3	74	1	6	06007x	1	0	0	17	535878	58	105.235	9.47059	489.118
588	0	0	0	Ⅳ	3	71	1	6	060010	0	0	0	13	70865.9	28	44.2308	4.15385	159.077
589	0	0	0	Ⅰ	1	68	0	4	040040	0	0	1	28	304093	37	75.6429	4.25	192.857
590	0	0	1	Ⅲ	2	85	0	18	180060	0	0	0	4	212220	35	53.75	10	526.25
591	0	0	0	Ⅳ	3	74	0	3	030350	0	0	0	8	124103	27	36.5	3.375	144.75
592	0	0	0	Ⅳ	3	80	0	3	03001x	1	0	0	19	659308	44	59.1053	5.84211	262.368
593	0	0	0	Ⅳ	2	77	0	2	020110	1	0	0	9	183880	44	59.2222	3.66667	129.667
594	0	0	0	Ⅱ	2	83	0	2	020110	1	1	0	4	102381	40	54.75	7.75	337.75
595	0	0	0	Ⅳ	3	83	1	2	020280	1	0	0	17	335974	44	64.7059	4.88235	166.706
596	0	0	0	Ⅳ	3	69	0	2	020180	1	0	0	10	243194	27	39.4	6	231.8
597	0	0	0	Ⅳ	3	83	0	6	060060	1	0	1	38	726835	83	174.842	10.3947	522.763
598	0	0	0	Ⅳ	3	62	1	13	130030	0	0	0	17	612266	35	69.6471	3.70588	165.294
599	0	0	0	Ⅳ	3	41	1	12	120060	1	0	0	9	272799	32	54.4444	8	355.556
600	0	0	0	Ⅳ	2	63	1	6	060040	1	0	0	17	524807	60	117.824	12.0588	596.706
601	0	0	0	Ⅲ	2	68	1	4	040040	0	0	0	20	140186	16	35.65	7	318.25
602	0	0	0	Ⅱ	2	72	1	7	070230	1	0	0	20	744730	50	67.15	4.85	225.65
603	0	0	0	Ⅲ	2	49	0	7	07040x	1	0	0	17	1.13893e+06	49	80.7647	5.29412	247.118
604	0	0	0	Ⅲ	2	61	0	7	070343	0	0	0	8	56858.6	30	35.375	2.875	109.375
605	0	0	0	NA	NA	41	1	8	080010	0	0	0	9	53200.1	36	57.3333	4.88889	223.889
606	0	0	0	Ⅲ	2	68	1	17	170040	0	0	0	36	226875	32	41.6389	4.30556	170.889
607	0	0	0	Ⅰ	1	72	1	5	050070	0	0	0	1	41167.1	13	47	6	274
608	0	0	0	Ⅰ	1	69	1	4	040080	0	0	0	13	348779	35	148.231	20.5385	992.308
609	0	0	0	Ⅲ	3	69	1	7	070560	0	0	0	31	221815	25	38.2903	4.58065	226.742
610	0	0	0	Ⅲ	3	51	0	6	060020	0	0	0	13	243132	23	38	4.92308	213.077
611	0	0	0	Ⅳ	2	56	1	10	100120	0	1	0	24	152074	23	41.4167	5.33333	242.333
612	0	0	0	Ⅳ	3	46	1	11	110280	0	0	0	2	26432.7	16	19.5	2.5	66
613	0	0	0	Ⅳ	3	53	1	10	100070	0	0	0	15	101661	23	56.2	3.46667	98.8667
614	0	0	0	Ⅳ	2	67	0	4	040110	0	0	0	4	39287.4	24	56.75	4	187.25
615	0	0	0	Ⅳ	3	84	1	13	130030	0	0	0	17	137700	43	52.5882	5.29412	228.353
616	0	0	0	Ⅱ	2	66	0	13	130030	0	0	0	6	95686.1	28	52.6667	5.33333	205.667
617	0	0	0	Ⅱ	2	79	1	5	050130	1	0	0	89	1.01844e+06	51	180.775	7.4382	336.865
618	0	0	0	Ⅳ	3	68	1	10	100260	0	0	0	8	74694.9	18	31.25	2.125	53.625
619	0	0	0	Ⅳ	3	73	1	2	020320	1	0	0	3	24195.7	22	26.3333	4.66667	209.667
620	0	0	0	Ⅳ	3	68	1	2	020220	1	0	0	20	113008	33	52.9	4	145.2
621	0	0	0	Ⅲ	2	71	1	2	020150	1	0	0	4	68250.6	37	42.5	5	165.25
622	0	0	0	Ⅲ	2	64	1	1	010010	1	1	1	20	1.07341e+06	60	101	7.45	387.7
623	0	0	0	Ⅳ	3	53	0	10	100180	0	0	0	16	227213	27	42	3.1875	131.125
624	0	0	0	Ⅲ	3	53	1	6	060340	1	0	0	22	205997	29	41	5	188.727
625	0	0	0	Ⅳ	3	55	1	10	100180	1	0	0	10	293691	47	77	7.3	353.8
626	0	0	0	Ⅲ	2	58	1	7	070040	0	0	0	23	244672	35	51.0435	7.43478	328.652
627	0	0	0	Ⅳ	3	55	0	4	040150	1	0	0	10	363760	46	66.9	12.1	540.6
628	0	0	0	Ⅱ	1	66	0	6	060270	0	0	1	18	290707	79	118.778	8.11111	384.833
629	0	0	0	Ⅳ	3	65	0	11	110070	1	0	0	12	114552	38	72.25	4.66667	196.5
630	0	0	0	Ⅳ	2	75	0	5	050163	1	0	0	18	724353	29	54.1111	9.55556	397.944
631	0	0	0	Ⅲ	2	63	0	18	180010	0	1	1	15	804774	88	320.2	21	1012.33
632	0	0	0	Ⅳ	3	59	1	12	12002x	0	0	0	3	100567	36	43.3333	3.66667	131.333
633	0	0	0	Ⅳ	3	65	0	6	060010	1	0	1	30	851454	82	133.333	8.83333	435.3
634	0	0	0	Ⅲ	2	63	1	6	060040	0	0	0	7	202118	39	65.4286	6.71429	344.714
635	0	0	0	Ⅰ	1	80	0	6	060130	1	0	1	35	624716	69	134.2	13.2571	546.829
636	0	0	0	Ⅲ	3	73	0	4	040080	1	1	1	21	473555	50	137.762	7.61905	347.857
637	1	0	1	Ⅰ	1	75	1	1	010060	0	1	1	26	279196	59	176.038	12.1154	589.192
638	0	0	0	Ⅱ	2	62	0	6	060210	0	0	0	4	24509.3	33	52.25	4.75	201
639	0	0	0	Ⅲ	3	63	1	2	020210	0	0	0	5	32441.4	27	37.4	3.8	127.2
640	0	0	0	Ⅱ	2	72	1	6	060020	0	0	0	12	419850	36	48.3333	5.41667	260.167
641	0	0	0	Ⅳ	3	61	1	6	060050	0	0	0	21	706439	22	46.2857	6.33333	279.714
642	0	0	0	Ⅱ	1	52	1	6	060300	0	0	0	10	58329.4	33	78.3	6	276.5
643	0	0	0	Ⅲ	3	41	1	10	100020	0	0	0	6	163265	31	49.3333	5.16667	210.5
644	0	0	0	Ⅲ	3	67	0	2	020160	1	0	0	11	272905	27	57.4545	3	123.182
645	0	0	0	Ⅱ	2	79	0	7	070560	1	1	0	33	2.15709e+06	40	79.7273	11.0909	543.091
646	0	0	0	Ⅳ	3	43	1	10	100020	0	0	0	7	388473	33	52.1429	4.85714	182.429
647	0	0	0	Ⅳ	3	68	0	9	090010	0	0	0	11	92861.8	27	64.6364	5	219.818
648	0	0	0	Ⅳ	3	67	0	6	060060	0	0	0	7	80410.9	25	68.1429	6.14286	263.714
649	0	0	0	Ⅲ	3	73	1	6	060040	0	0	0	10	65098.7	22	30.7	4.9	226.2
650	0	0	0	Ⅲ	2	84	1	6	060050	1	0	0	21	497258	35	52.9524	6	241.524
651	0	0	1	Ⅰ	1	71	0	13	130030	0	1	1	59	930181	50	115.847	5	210.746
652	0	0	0	Ⅲ	3	80	1	3	03001x	1	0	0	5	216945	32	46.4	3.8	138.2
653	0	0	0	Ⅳ	2	66	1	5	050050	1	0	0	5	813493	36	70.2	6.4	298.6
654	0	0	0	Ⅳ	3	84	0	4	040040	1	0	1	23	549306	39	48.3043	9.34783	381.043
655	0	0	0	Ⅱ	1	71	1	7	070343	0	0	0	15	100756	28	40.1333	4.13333	171.733
656	0	0	0	Ⅳ	3	63	1	5	050050	1	0	0	4	578927	30	65.75	6	265
657	0	0	0	Ⅳ	3	78	1	6	060030	0	0	0	6	32974.2	23	45.8333	4	169.167
658	0	0	0	Ⅱ	1	52	0	6	060270	1	0	1	44	1.15569e+06	76	94.0682	6.65909	286.659
659	0	0	0	Ⅳ	2	41	0	12	120182	1	0	0	10	82063.4	50	89.7	3.9	127.3
660	0	0	0	Ⅲ	2	55	1	2	020160	1	0	0	10	243994	26	57.8	2.6	80
661	0	0	0	Ⅳ	3	71	1	6	060050	0	0	0	8	83585.1	35	54.75	3.75	130.5
662	0	0	0	Ⅱ	2	49	1	5	050130	0	0	0	39	379302	28	126	5.38462	213.103
663	0	0	0	Ⅲ	3	63	0	7	070343	1	0	0	23	294307	50	72.2174	5	251.13
664	0	0	0	Ⅳ	3	66	0	10	100020	0	0	0	7	378941	33	56.1429	6.85714	348.571
665	0	0	0	Ⅲ	2	76	1	10	100071	0	0	0	14	95157	23	46.0714	3.21429	108.214
666	0	0	0	Ⅳ	3	68	0	6	060050	0	0	0	15	242210	41	56.6667	5.13333	174.4
667	0	0	0	Ⅳ	3	41	0	1	010010	1	0	1	14	1.08094e+06	45	67.1429	4.64286	211.643
668	0	0	0	Ⅲ	3	55	1	2	020200	1	0	0	9	239544	37	58.2222	3.66667	100.667
669	0	0	0	Ⅲ	3	66	0	2	020240	1	0	0	7	172570	30	56.7143	2.28571	62.2857
670	0	0	0	Ⅲ	3	54	0	6	060020	0	0	0	3	73562.3	22	29.6667	5.66667	267.333
671	0	0	0	Ⅳ	2	54	1	2	020160	1	0	0	11	247316	28	61.4545	3.36364	116
672	0	0	0	Ⅲ	2	60	0	2	020110	1	0	0	12	200285	44	44.3333	6.25	224.25
673	0	0	0	Ⅳ	3	58	1	5	050070	1	0	0	5	1.24854e+06	29	79.2	3.4	139.4
674	0	0	0	Ⅲ	3	79	0	4	040040	0	1	0	49	356544	35	45.8163	5.04082	156.98
675	0	0	0	Ⅲ	2	65	0	5	050210	0	0	0	4	164867	36	78.75	7.25	290.25
676	0	0	0	Ⅲ	3	61	1	6	060020	0	0	0	4	28701.3	18	27.25	6	251.5
677	0	0	0	Ⅲ	3	58	0	2	020200	1	0	0	9	236587	35	48.1111	4.11111	128
678	0	0	0	Ⅳ	2	77	0	6	06007x	1	0	0	14	552163	56	108.643	9.14286	432
679	0	0	0	Ⅳ	3	46	0	2	020160	1	0	0	15	339320	29	35.3333	3.73333	129.333
680	0	0	0	Ⅳ	3	68	1	7	070341	1	0	0	29	412843	48	67.9655	4.37931	208.172
681	0	0	0	Ⅲ	2	66	1	11	110060	1	0	0	20	437441	39	48.8	8.35	383.35
682	0	0	0	Ⅳ	3	43	0	6	060300	1	0	0	26	345076	31	37.1154	4.53846	161.154
683	0	0	0	Ⅲ	3	61	1	7	070330	0	0	0	36	274666	30	45.3889	3	137.639
684	0	0	0	Ⅱ	2	42	0	5	050130	0	0	0	11	196920	45	139.455	8	371.545
685	0	0	0	Ⅲ	3	65	1	2	020110	1	0	0	4	122183	44	73.25	6.25	283
686	0	0	0	Ⅲ	3	69	0	2	020220	1	0	0	11	71370.5	33	43.2727	5.36364	200.818
687	0	0	0	Ⅲ	3	80	0	2	020200	1	0	0	10	241046	35	53.1	2.8	91.2
688	0	0	0	Ⅲ	2	87	0	2	020210	1	0	0	6	218567	29	39.3333	3.83333	145.167
689	0	0	1	Ⅲ	2	84	0	2	020110	1	1	0	6	100929	27	45.3333	7.33333	335.167
690	0	0	0	Ⅳ	2	70	1	5	050050	0	0	0	4	49642.1	42	65.25	5.75	206.25
691	0	0	0	Ⅳ	3	82	1	5	050050	0	0	0	3	38834	23	47	4	145
692	0	0	0	Ⅳ	3	59	0	5	050050	1	0	1	8	970094	37	51.75	4.625	200.125
693	0	0	0	Ⅳ	3	65	0	5	050070	1	0	0	5	556925	38	60.6	3.6	164.4
694	0	0	0	Ⅳ	3	40	0	5	050070	1	0	0	5	639381	30	57	4	181.8
695	0	0	1	Ⅲ	2	83	1	6	060020	1	1	0	12	77877.8	34	74	11.75	558.75
696	0	0	0	Ⅳ	3	77	0	6	060060	1	0	0	9	554236	30	44.5556	6	269.889
697	0	0	0	Ⅳ	3	79	0	6	060035	0	0	0	5	130242	33	44.8	6.2	275.4
698	0	0	0	Ⅳ	3	77	1	10	100071	0	0	0	20	128275	24	48.95	3.35	114.55
699	0	0	0	Ⅳ	3	67	0	10	100070	0	0	0	14	82819.7	24	43.5	3.92857	163.5
700	0	0	0	Ⅳ	3	61	0	6	060010	1	0	0	8	168504	32	51	5.375	212.375
701	0	0	0	Ⅲ	2	56	1	2	020110	1	0	0	5	95775.1	27	44.6	2.8	85.2
702	0	0	0	Ⅳ	3	43	1	10	100260	1	0	0	12	616603	50	82.5833	6.33333	269.417
703	0	0	0	Ⅳ	2	61	1	6	060020	0	0	0	5	376826	31	42.8	5.4	238.6
704	0	0	0	Ⅰ	1	82	0	5	050170	1	1	1	36	751296	50	113.75	17.8889	812.583
705	0	0	0	Ⅳ	3	59	1	12	12002x	0	0	0	3	101839	36	52.3333	3	112
706	0	0	0	Ⅳ	3	68	1	5	050050	1	0	1	18	922981	50	97.1111	14	636.056
707	0	0	0	Ⅲ	3	77	0	8	080110	0	0	1	77	856975	87	102.208	12.1429	572.169
708	0	0	0	Ⅳ	3	51	0	14	140450	0	0	0	3	30012.1	17	21.6667	3	137
709	0	0	0	Ⅲ	2	41	1	13	130040	1	0	0	10	892501	28	40.5	5.9	251
710	0	0	0	Ⅳ	3	64	0	12	120010	1	0	0	14	401122	57	72.1429	5.71429	245.571
711	0	0	0	Ⅲ	2	67	0	10	100070	0	0	0	14	113334	47	73.3571	3.35714	136.357
712	0	0	0	Ⅳ	3	59	0	12	12002x	1	0	0	17	450039	57	85.6471	4.82353	204.118
713	0	0	0	Ⅳ	3	60	1	4	040040	0	0	0	15	148053	26	45.6	2.86667	88.3333
714	0	0	0	Ⅲ	2	67	0	4	040110	0	0	1	11	360444	30	36.6364	9.09091	422.909
715	0	0	0	Ⅲ	3	55	1	11	110060	1	0	0	32	365026	29	41	3.625	123.344
716	0	0	0	Ⅲ	2	56	1	1	010130	0	0	0	22	992904	31	57.6364	4.68182	243.091
717	0	0	0	Ⅳ	3	50	1	12	120060	1	0	0	11	280891	52	89.5455	8.18182	340.455
718	0	0	0	Ⅲ	2	68	1	8	080010	0	0	0	7	48982.3	20	35.1429	8.57143	299
719	1	0	1	Ⅲ	2	74	0	6	06007x	0	0	0	13	122140	32	51.7692	5.61538	238.923
720	0	0	0	Ⅳ	3	54	0	1	010010	1	0	1	14	956212	37	65.6429	3.85714	160.286
721	0	0	0	Ⅳ	3	62	0	2	020110	1	0	0	4	84119.8	25	29.5	2.5	74
722	0	0	0	Ⅲ	3	83	0	2	020200	1	0	0	11	244972	35	57.6364	2.63636	79.9091
723	0	0	0	Ⅳ	3	65	0	12	12002x	0	0	0	3	97293	34	32.6667	3	100.667
724	0	0	0	Ⅰ	1	75	1	18	180010	0	1	1	15	1.14259e+06	48	86.6667	10.0667	505.867
725	0	0	0	Ⅳ	3	70	1	6	060020	1	0	0	10	188660	35	56.9	6.9	324.2
726	0	0	0	Ⅲ	2	65	1	3	03001x	1	1	0	108	1.30042e+06	63	105.935	7.03704	329.565
727	0	0	0	Ⅰ	1	64	1	6	060335	1	1	1	49	590727	93	211.735	21.0612	959.776
728	0	0	0	Ⅲ	3	57	0	2	020180	1	0	0	22	401841	48	70.9545	3.90909	132.409
729	0	0	0	Ⅳ	3	75	1	2	020220	1	0	0	9	206990	34	53	2.66667	67.5556
730	0	0	0	Ⅳ	3	72	1	2	020110	1	0	0	4	83829	23	23.75	8.5	397.75
731	0	0	0	Ⅰ	1	64	1				1	1	42	4.64146e+06	59	128.929	19.619	877.238
732	0	0	0	Ⅱ	1	64	1	6	060130	0	0	1	8	109604	59	158.625	13.75	672.875
733	0	0	0	Ⅳ	3	78	1	6	060020	0	0	0	2	187686	15	21.5	7	388
734	0	0	0	Ⅳ	2	62	1	7	070343	1	0	0	29	1.45888e+06	58	77.1724	7.75862	352.966
735	0	0	0	Ⅲ	2	55	0	7	070030	0	0	0	6	40308.5	24	42.3333	1.83333	90.5
736	0	0	0	Ⅳ	3	63	0	4	040040	1	0	1	19	638442	41	58.6842	8.94737	395
737	0	0	0	Ⅲ	2	40	0				0	0	7	43043.1	42	41.7143	2.28571	88.5714
738	0	0	0	Ⅳ	3	69	1	4	040040	0	0	0	18	189640	27	44.7778	3.94444	188.889
739	0	0	0	Ⅳ	3	66	1	4	040110	0	0	0	32	195025	24	53.4375	3.71875	171.812
740	0	0	0	Ⅲ	2	79	0	5	050080	1	0	1	27	2.09528e+06	56	90.0741	13.3333	609.667
741	0	0	0	Ⅲ	3	81	0	11	110070	0	0	0	18	167498	33	42.7778	4	153.778
742	0	0	0	Ⅳ	3	61	1	9	090010	1	0	0	15	305015	55	85.8667	6.93333	338.467
743	0	0	0	Ⅳ	3	61	0	6	06007x	0	0	0	5	43175.6	20	30	3	108.6
744	0	0	0	Ⅲ	3	75	1	2	020210	0	0	0	2	149827	28	37.5	1	18
745	0	0	0	Ⅳ	3	57	0	6	06007x	0	0	0	11	92589.6	22	29.6364	5.18182	226.727
746	0	0	0	Ⅳ	3	65	0	6	060050	1	0	0	14	501100	52	93	11.1429	531.643
747	0	0	0	Ⅱ	2	65	0	5	050130	0	0	1	17	103854	54	136.529	7.70588	300.529
748	0	0	0	Ⅳ	3	54	0	6	06007x	0	0	0	8	43569.6	33	48.5	3.875	154.5
749	0	0	0	Ⅲ	2	77	1	6	060102	0	0	0	8	64340.9	27	46	5.625	227.5
750	0	0	0	Ⅳ	3	53	0	6	060020	0	0	0	8	390235	19	29.875	3.375	92.5
751	0	0	0	Ⅳ	3	74	0	6	06007x	1	0	0	5	72472	23	43.4	6.2	209.2
752	0	0	0	Ⅳ	3	73	1	6	060035	0	0	0	10	66086.9	32	48.1	6.1	298.3
753	0	0	0	Ⅲ	3	80	0	11	110080	0	0	0	7	40834.2	31	55.4286	4.85714	199.714
754	0	0	0	Ⅰ	1	76	0	4	040180	1	0	1	7	172530	66	199.714	18.1429	870.143
755	0	0	0	Ⅱ	2	60	0	3	030240	1	0	0	13	103450	35	59.5385	4	179.077
756	0	0	0	Ⅳ	3	78	1	2	020220	1	0	0	9	112212	33	51.1111	3.22222	117.556
757	0	0	0	Ⅱ	1	79	0	5	050030	1	1	1	34	1.50839e+06	59	122.029	6.64706	308.441
758	0	0	0	Ⅳ	3	57	0	1	010010	1	1	1	15	841980	59	86.7333	6.33333	338.4
759	1	1	1	Ⅲ	2	85	1	2	020110	1	0	1	4	112714	31	91.25	28.25	1543.75
760	0	0	0	Ⅲ	2	67	0	7	070180	0	0	0	8	52048.3	24	41.5	4.75	209.75
761	0	0	0	Ⅳ	3	48	1	9	090010	1	0	0	8	211505	51	95.125	7.75	389.625
762	0	0	0	Ⅲ	3	58	0	7	070341	0	0	0	8	48502.9	23	37.75	3.75	137.375
763	0	0	0	Ⅲ	2	82	0	2	020220	1	0	0	16	382467	43	59.625	4.5	178.625
764	0	0	0	Ⅲ	3	79	1	2	020220	1	0	0	6	49029.9	27	50.1667	4.66667	177.667
765	0	0	0	Ⅰ	1	87	1	4	040040	0	0	0	2	13419.1	27	50.5	12.5	575.5
766	0	0	0	Ⅳ	3	54	0	10	100180	0	0	0	4	103269	26	56.75	5	211.75
767	0	0	0	Ⅳ	3	56	0	18	180041	0	0	0	2	68402.1	18	29.5
768	0	0	0	Ⅳ	2	45	0	3	03001x	0	0	0	19	182930	41	77.9474	7.94737	399.105
769	0	0	0	Ⅳ	3	60	0	11	110080	0	0	0	7	109072	24	50.4286	4.71429	196.571
770	0	0	0	Ⅲ	2	67	0	3	03001x	0	0	0	41	235638	33	42.3415	2.53659	77.3171
771	0	0	0	Ⅰ	1	67	1	5	050170	1	0	0	12	163608	37	62.8333	11.25	494.917
772	0	0	0	Ⅲ	2	68	0	13	130140	0	0	0	23	161653	24	48.8696	11.6087	541.217
773	0	0	0	Ⅳ	3	70	0	3	03001x	0	0	0	11	90900.7	23	33.4545	4.81818	240.909
774	0	0	0	Ⅳ	3	62	1	4	040040	0	0	0	23	230972	40	43.2174	3.26087	136.609
775	0	0	0	Ⅳ	3	55	0	7	070560	0	0	0	12	72280.4	28	44	3.41667	139.333
776	0	0	0	Ⅳ	3	72	1	5	050140	0	0	0	8	51129.1	18	35.625	7.75	329
777	0	0	0	Ⅲ	3	77	1	7	070470	0	0	0	36	200077	23	33.5	3.80556	155.222
778	1	1	1	Ⅳ	3	84	1	6	060320	1	1	0	11	244025	59	110.273	12	646.273
779	0	0	0	Ⅳ	3	56	1	1	010230	0	0	1	8	40069.3	26	43.875	7.125	369.125
780	0	0	0	Ⅲ	2	65	1	5	050080	0	0	0	3	58915.4	20	34	4.66667	182.667
781	0	0	0	Ⅲ	2	44	1	11	110310	0	0	0	6	50078.9	34	85.8333	6.16667	268.167
782	0	0	0	Ⅲ	3	62	0	11	110050	0	0	0	3	15135.2	19	22	8.33333	389
783	0	0	0	Ⅳ	3	61	0				0	0	6	164897	30	43.1667	6.83333	274
784	0	0	0	Ⅳ	3	68	1	1	010040	1	0	1	31	296462	37	84.871	11.6129	535.742
785	0	0	0	Ⅲ	2	60	1				1	0	27	370055	58	81.2593	7.55556	346.519
786	0	0	0	Ⅲ	2	68	0	5	050050	1	0	0	3	707403	28	53.6667	5.66667	288.333
787	0	0	0	Ⅳ	3	73	1	4	04026x	1	0	1	5	397812	28	43.2	2.8	131.8
788	0	0	0	Ⅲ	2	46	1	11	110280	1	0	0	2	87735.1	21	34.5	6	256
789	0	0	0	Ⅳ	3	69	0	6	060030	0	0	0	3	356237	35	52.6667	3	128
790	0	0	0	Ⅲ	2	68	0	18	180040	1	0	0	58	747828	31	64.4483	9.32759	394.103
791	0	0	0	Ⅳ	2	48	1	4	04026x	1	0	1	5	637732	29	31	3.4	123
792	0	0	0	Ⅲ	2	49	0	1	010140	0	0	0	22	178715	26	54.4545	4.86364	220.409
793	0	0	0	Ⅳ	2	77	1	4	040040	0	0	0	12	67481.3	17	34.5	4.83333	171.333
794	0	0	0	Ⅳ	3	50	0	3	030150	1	0	0	11	204381	44	74.2727	7.36364	329.545
795	0	0	0	Ⅳ	3	76	0	3	03001x	1	1	1	33	309037	50	98.1212	8.36364	422.242
796	0	0	1	NA	NA	85	0	13	130030	1	0	0	3	37558.1	26	31.3333	6.33333	344
797	0	0	0	Ⅳ	3	65	0	4	040040	0	0	0	5	35666.8	28	35.8	2	91.4
798	0	0	0	Ⅱ	2	67	1	7	07040x	1	1	0	23	1.09394e+06	57	93.2609	7.73913	340.913
799	0	0	0	Ⅳ	3	60	0	10	100180	0	0	0	12	85523.6	30	46.9167	4.08333	114.75
800	0	0	0	Ⅱ	2	78	0	18	180040	1	0	0	50	374671	51	86.7	5.96	264.74
801	0	0	0	Ⅳ	3	63	0	10	100071	0	0	0	12	73127.2	20	37.1667	3.08333	121.833
802	0	0	0	Ⅲ	2	46	0	7	07040x	1	0	0	26	1.20377e+06	53	66	5.19231	222.077
803	0	0	0	Ⅱ	2	78	1	7	07040x	1	0	0	23	1.10492e+06	52	78.1739	5.65217	271.217
804	0	0	0	Ⅳ	3	58	1	12	120010	0	0	0	6	115433	37	46.8333	5.16667	189.5
805	0	0	0	Ⅱ	2	73	0	11	110200	0	0	0	2	10752.2	21	35.5	4.5	211.5
806	0	0	0	NA	NA	74	0	6	060340	1	1	1	19	787479	67	131.579	10.3158	510.263
807	0	0	0	Ⅳ	3	72	1	10	100260	0	0	0	9	71578.7	21	36.2222	2.33333	77.8889
808	0	0	0	Ⅲ	3	78	1	2	020110	1	0	0	4	84819.8	38	43.5	4	113.75
809	0	0	0	Ⅳ	2	78	1	6	06007x	0	0	0	11	80424.4	26	39.3636	5.81818	226.273
810	0	0	0	Ⅳ	3	78	0	6	060330	1	0	0	10	132116	34	60.5	14.9	635.8
811	0	0	0	Ⅱ	1	84	0	18	180040	0	0	0	21	117388	31	44.7619	5.61905	230.143
812	0	0	0	Ⅱ	2	75	0	5	050161	0	0	0	6	40407.3	24	34.3333	9	366.667
813	0	0	0	Ⅳ	2	56	1	13	130030	1	0	0	31	1.31459e+06	35	37.6452	8.45161	349.484
814	0	0	0	Ⅲ	3	40	0	13	130030	1	0	0	19	288908	29	56.8947	9.31579	412.789
815	0	0	0	Ⅳ	3	59	1	4	040040	0	0	0	2	12804.1	18	38.5	4.5	184.5
816	0	0	0	Ⅲ	2	69	1	6	06007x	1	0	0	30	821182	30	43.7667	5.93333	274.467
817	0	0	0	Ⅱ	2	78	1	5	050130	0	0	0	29	243858	31	76.7931	5.2069	221.241
818	0	0	0	Ⅳ	3	75	1	4	040040	0	0	0	65	521015	34	47.2923	5.33846	228.908
819	0	0	0	Ⅲ	2	67	0	3	030240	1	0	0	4	45924.5	28	71.25	4	176.5
820	0	0	0	Ⅳ	3	72	0	4	040040	1	0	1	102	2.22536e+06	56	80.7059	15.8431	743.902
821	0	0	0	Ⅳ	3	58	0	6	060020	0	0	0	3	89193.1	27	33	4	160.667
822	0	0	0	Ⅱ	2	64	1	5	050060	0	0	0	13	71151.4	19	52.6923	5.23077	231.538
823	0	0	0	Ⅲ	2	61	0				0	1	213	7.83609e+06	92	157.502	15.8216	761.221
824	0	0	0	Ⅲ	3	61	1	6	060295	0	0	0	4	51840.9	19	33.5	5.5	167.5
825	0	0	0	Ⅲ	2	41	0	12	120182	1	0	0	52	490942	74	67.9231	4.42308	184.365
826	0	0	0	Ⅳ	3	71	1	6	060020	1	0	0	16	425440	65	95.8125	9.3125	472.875
827	0	0	0	Ⅰ	1	51	1	13	130030	0	1	1	54	938474	52	101.611	10.2037	429.667
828	0	0	0	Ⅳ	3	68	0	4	040110	0	0	0	5	55696.2	26	42.6	4.6	248
829	0	0	0	Ⅳ	3	44	0	10	100020	1	0	0	5	199503	46	82.4	9.2	431
830	0	0	0	Ⅳ	3	81	1	4	040040	0	0	0	32	403015	34	70.75	4.5625	227.125
831	0	0	0	Ⅲ	3	56	0	2	020180	1	1	0	29	371765	43	60.4483	3.7931	121.69
832	0	0	0	Ⅲ	2	44	0	1	010090	0	0	0	25	829250	42	62.12	6.36	300.24
833	0	0	0	Ⅳ	3	77	1	6	060020	0	0	0	9	59787.7	25	33.2222	4.66667	183.889
834	0	0	0	Ⅳ	3	65	1	12	12002x	0	0	0	8	127997	43	58.75	3.875	160.75
835	0	0	0	Ⅲ	2	59	1	18	180040	0	0	0	36	657187	36	49.1667	7.75	335.528
836	0	0	0	Ⅳ	3	63	1	6	060160	0	0	0	11	70892.4	22	31.4545	2.72727	111.182
837	0	0	0	Ⅳ	3	74	1	6	06007x	1	0	0	10	345086	28	44.4	5.6	263.3
838	0	0	0	Ⅱ	1	75	1	13	130020	1	0	0	3	21528.7	25	48.6667	9.66667	400.667
839	0	0	0	Ⅳ	3	61	0	5	050070	1	0	0	5	1.01134e+06	36	61.2	5.2	224.8
840	0	0	0	Ⅲ	2	80	1	6	060050	1	0	0	15	145450	28	37.7333	4.53333	170.867
841	0	0	0	Ⅲ	3	64	0	4	040040	1	0	1	13	575188	25	35.3077	8.61538	376
842	0	0	0	Ⅳ	3	68	1	4	040040	0	0	0	12	134160	31	53.1667	3.25	155.833
843	0	0	0	Ⅲ	3	82	0	6	060050	0	0	0	8	88048.9	28	48	5	233.75
844	0	0	0	Ⅲ	3	71	0	5	050050	1	0	0	4	572934	34	74.5	5.5	187.25
845	0	0	0	Ⅳ	3	77	1	6	060020	1	0	0	12	78317.6	27	41.6667	4.58333	169.833
846	0	0	0	Ⅰ	1	89	1	5	050161	1	0	1	4	6.43461e+06	23	10.75	1.5	69.75
847	0	0	0	Ⅳ	3	67	0	3	03001x	0	0	0	4	91363.3	18	24	1.25	41
848	0	0	0	Ⅳ	3	57	0	7	070341	1	0	0	24	442548	54	73.0833	6.04167	280
849	0	0	0	Ⅲ	3	48	1	1	010080	0	0	1	21	130137	30	53.1429	2.85714	123.952
850	0	0	0	Ⅳ	3	46	1	13	130030	1	0	0	2	18089	18	34.5	11	432
851	0	0	0	Ⅳ	3	75	1	4	040010	0	0	0	28	239722	28	48.4643	2.92857	111.036
852	0	0	0	Ⅳ	3	67	0	4	040040	0	0	0	15	161366	17	37.1333	7.4	246.533
853	0	0	0	Ⅳ	2	85	0	13	130030	1	1	0	18	324205	63	121.333	11.2778	558.833
854	0	0	0	Ⅲ	2	71	1	9	090020	1	0	0	2	23659	30	35.5	2.5	124.5
855	0	0	1	Ⅱ	2	91	0	8	080006	1	1	0	11	303594	31	48.2727	9.63636	457.636
856	0	0	0	Ⅳ	3	69	0	6	060060	1	0	0	41	971514	28	44.3415	8.31707	395.805
857	0	0	0	Ⅳ	3	66	0	2	020130	0	0	0	13	86845.5	24	55.6923	4.30769	164.308
858	0	0	0	Ⅲ	2	73	0	16	160250	0	0	0	31	224370	37	63.4516	5.96774	225.484
859	0	0	0	Ⅲ	2	76	0	13	130030	1	0	0	27	733665	42	84.4074	9.22222	419.926
860	0	0	0	Ⅳ	3	49	1	10	100071	0	0	0	14	114310	29	46.8571	4.5	174.5
861	0	0	0	Ⅳ	3	59	0	10	100020	0	0	0	7	389517	30	57.2857	5.57143	274.857
862	0	0	0	Ⅱ	1	43	0	2	020160	1	0	0	18	458042	35	80.1111	4.55556	164.667
863	0	0	0	Ⅳ	2	62	0	4	040040	0	0	0	42	2.34236e+06	45	56.7619	7.52381	348.905
864	0	0	0	Ⅱ	2	81	0	6	060050	0	1	1	7	71460	39	59.4286	9.57143	477
865	0	0	0	Ⅲ	2	83	0	2	02001x	1	0	0	6	81934.2	32	43.5	4	123.5
866	0	0	0	Ⅲ	2	66	0	2	020200	1	0	0	13	257222	46	68.9231	3	91.7692
867	0	0	0	Ⅳ	3	64	1	2	020200	1	0	0	14	264604	34	50.7857	5.42857	203.071
868	0	0	0	Ⅳ	3	61	1	2	020110	1	0	0	6	98579	25	31.8333	4	174
869	0	0	0	Ⅲ	3	71	1	2	020220	0	0	0	2	9200	30	27	4.5	133
870	0	0	0	Ⅲ	3	48	1	7	070350	0	0	0	8	54859.9	23	29.125	4.375	167.5
871	0	0	0	Ⅳ	3	62	0	2	020200	1	0	0	15	332662	36	60.0667	3.66667	108.467
872	0	0	0	Ⅲ	2	74	0	5	050170	1	1	1	25	613170	48	72.56	10.32	483.56
873	0	0	0	Ⅱ	1	81	0	7	070040	1	1	0	27	872678	69	81.7037	8.07407	375
874	0	0	0	Ⅳ	3	79	0	10	100260	1	0	1	18	677878	45	75.3889	5.83333	246.944
875	0	0	0	Ⅳ	3	72	1	5	050050	0	0	0	3	64751.5	18	35	4.33333	161
876	0	0	0	Ⅲ	2	57	1	3	030240	1	0	0	8	54802.9	24	52.875	5.625	275.125
877	0	0	0	Ⅳ	3	79	1	5	050050	1	0	0	4	655831	23	42.75	3.75	146
878	0	0	0	Ⅲ	3	51	0	6	060010	1	0	1	29	1.00047e+06	86	127.379	11.2414	581.724
879	0	0	0	Ⅲ	3	70	1	6	060035	0	1	0	78	1.38304e+06	41	71.8846	5.67949	249.641
880	0	0	0	Ⅳ	3	68	0	6	060010	1	0	1	139	2.97041e+06	103	196.662	17.6691	918.23
881	0	0	0	Ⅳ	3	78	0	6	060050	1	0	0	11	218319	34	57	5.45455	215.364
882	0	0	0	Ⅳ	3	54	0	12	12002x	0	0	0	4	101956	37	45.25	3.25	122.25
883	0	0	0	Ⅱ	2	71	0	1	010010	1	1	1	43	1.07709e+06	39	56.8837	5.83721	307.651
884	0	0	0	Ⅲ	3	59	0	4	040040	0	0	0	8	418384	19	32.875	5.125	167.5
885	0	0	0	Ⅳ	3	76	1	5	050050	0	0	0	5	73822.7	35	66.6	3.2	132.6
886	0	0	0	Ⅳ	3	71	1	10	100071	0	0	0	14	118631	22	45.7857	2.78571	72.8571
887	0	0	0	Ⅲ	3	53	0	10	100270	0	0	0	15	105764	26	44.1333	4.8	209.4
888	0	0	0	Ⅳ	3	82	0	3	03001x	0	0	0	2	10184.5	14	17	2	83
889	0	0	0	Ⅲ	2	74	1	8	080007	1	0	0	12	72395.8	24	37.25	3.66667	154.333
890	0	0	0	Ⅳ	3	63	1	5	050050	1	1	1	42	5.57139e+06	26	4.64286	0.666667	23.6905
891	0	0	0	Ⅳ	2	71	1	3	030390	0	0	0	25	171556	22	39.2	2.76	136.76
892	0	0	0	Ⅳ	3	60	0	3	03001x	1	0	0	7	85904.2	28	39.5714	3.71429	164
893	0	0	0	Ⅳ	3	69	0	12	12002x	0	0	0	47	245792	35	45.7021	2.6383	74.4043
894	0	0	0	Ⅲ	2	76	1	5	050163	1	0	0	7	378970	38	68.7143	4.57143	188
895	0	0	0	Ⅱ	2	61	1	5	050080	1	1	1	90	9.41794e+06	78	37.3	5.18889	231.233
896	0	0	0	Ⅳ	3	49	1	12	12002x	1	0	0	15	445512	55	85	8.13333	342.267
897	0	0	0	Ⅲ	3	89	0	6	060010	0	0	0	4	26148.5	24	39.75	5.5	193.75
898	0	0	0	Ⅲ	2	46	0	16	160250	0	0	0	17	233210	33	71.7647	4.29412	143.706
899	0	0	0	Ⅲ	3	65	1	6	060010	0	0	0	17	149153	26	44.2941	5.05882	209.471
900	0	0	0	Ⅳ	3	65	0	4	040040	0	0	0	22	204053	28	50.9545	3.86364	169.136
901	0	0	0	Ⅲ	2	62	0	1	010010	1	0	1	16	831460	42	63.8125	4.1875	196.812
902	0	0	0	Ⅳ	3	63	0	13	130030	1	0	0	3	23388.6	18	34	3.66667	138.333
903	0	0	0	Ⅳ	3	50	1	8	080007	1	0	0	6	100082	39	49.3333	5.33333	180.833
904	0	0	0	Ⅱ	2	49	0	5	050070	1	0	0	27	1.08308e+06	44	92.5926	4.2963	137.667
905	0	0	0	Ⅳ	3	48	1	12	120060	0	1	1	99		65	73.4848	8.06061	311.273
906	0	0	0	Ⅲ	2	59	1	5	050170	1	0	1	14	345627	42	52.0714	11.5714	517.286
907	0	0	0	Ⅳ	3	72	1	5	050050	0	0	0	3	40928.7	25	41.3333	6.33333	261
908	0	0	0	Ⅲ	2	58	1	1	010080	0	0	0	2	16036.1	21	31	2	126.5
909	0	0	0	Ⅳ	3	69	0	1	010070	1	0	1	17	903437	43	74.4706	4.70588	237.882
910	0	0	0	Ⅲ	2	78	1	12	120010	1	0	0	3	19120.3	29	55.6667	9.33333	404.667
911	0	0	0	Ⅲ	2	76	1	1	010010	1	0	1	18	886050	47	74.7222	5.38889	255
912	0	0	0	Ⅳ	3	66	1	4	040040	1	0	1	31	640367	58	196.968	11.5484	614.548
913	0	0	0	Ⅳ	3	65	0	2	020110	1	0	0	4	92302.9	39	46.25	5.75	209
914	0	0	0	Ⅱ	2	55	1	7	070040	1	0	0	22	743781	55	86.4545	9.13636	444.636
915	0	0	0	Ⅲ	3	72	0	3	03001x	1	0	0	12	246430	30	39.9167	3.58333	164.417
916	0	0	0	Ⅰ	2	64	1	3	03001x	1	0	0	7	57174.5	40	106.286	9.42857	477.143
917	0	0	0	Ⅳ	3	41	0	4	040040	0	0	0	18	650174	29	48.7778	2.55556	111.778
918	0	0	0	Ⅳ	2	73	1	4	040040	0	0	0	20	795842	30	48.85	3.05	144.1
919	0	0	0	Ⅳ	3	58	0	6	060010	0	0	0	11	65776.7	28	41.2727	4.54545	182
920	0	0	0	Ⅲ	3	74	1	9	090010	1	0	0	25	300896	48	63.48	6	263.56
921	0	0	0	Ⅰ	1	66	1	4	040120	0	0	0	58	342819	32	68.5345	8.41379	345.31
922	0	0	0	Ⅳ	3	67	0	4	040040	0	0	0	9	812478	22	35.2222	11	419.778
923	0	0	0	NA	NA	74	0	13	130030	1	0	0	2	17606.5	11	27.5	5	223.5
924	0	0	0	Ⅲ	2	62	1	4	040040	0	0	0	62	601006	24	43.7258	4.32258	183.081
925	0	0	0	Ⅲ	3	60	0	6	060100	0	0	0	9	64167.7	27	31.7778	5.77778	247.111
926	0	0	0	Ⅳ	3	71	1	10	100070	0	0	0	14	93326.9	22	36	3.92857	157.143
927	0	0	0	NA	NA	74	1	9	090020	1	0	0	2	23056.9	19	22.5	4.5	148.5
928	0	0	0	Ⅰ	2	69	0	6	060010	0	1	1	23	169503	60	156	14	741.826
929	0	0	0	Ⅲ	3	75	0	6	060010	0	1	0	13	95467.2	35	61.5385	10.1538	551.615
930	0	0	0	Ⅲ	2	68	1	5	050170	1	0	0	4	441807	24	32.5	6	251.5
931	0	0	0	Ⅲ	2	54	1	5	050170	1	0	0	3	700370	31	60	5.33333	233
932	0	0	0	Ⅳ	3	52	0	4	040040	0	0	0	5	50136.9	21	37.6	3.6	158.2
933	0	0	0	Ⅳ	3	75	1	6	060185	0	0	0	23	733678	21	36.6957	5.3913	218.13
934	0	0	0	Ⅳ	3	60	1	2	020160	1	0	0	15	269369	41	60.1333	2.8	82.7333
935	0	0	0	NA	NA	73	0	6	060040	0	0	0	8	49175.9	15	31.75	4.875	186.75
936	0	0	0	Ⅲ	2	66	0	6	060030	1	0	0	40	692309	53	82.1	7.35	347.25
937	0	0	0	Ⅱ	1	76	1	5	050161	0	0	1	16	124899	45	184.125	10.5	452.5
938	0	0	0	Ⅲ	2	57	0	6	060040	1	0	0	13	261236	36	67	7.07692	330.846
939	0	0	0	Ⅱ	2	66	1	4	040100	0	0	0	18	170146	26	49.6111	2.55556	120.889
940	0	0	0	Ⅳ	3	81	1	2	020200	1	0	0	9	224429	30	72.3333	4.66667	163.444
941	0	0	0	Ⅲ	3	68	0	2	020200	1	0	0	10	236135	36	55.2	3.6	130.4
942	0	0	0	Ⅳ	3	72	1	2	020220	1	0	0	17	412041	31	42.2353	4.82353	207.353
943	0	0	0	Ⅳ	3	59	0	2	020220	1	0	0	20	120144	29	63.5	3.5	117.9
944	0	0	0	Ⅲ	3	67	1	13	130030	1	0	0	5	27284.1	24	34.4	4.4	178
945	0	0	0	Ⅲ	2	57	0	2	020220	0	0	0	2	9026	22	26.5	2	83
946	0	0	0	Ⅲ	2	63	0	2	020250	1	0	0	3	32830.6	37	35.3333	4.66667	143.667
947	0	0	0	Ⅲ	3	51	0	5	050050	0	0	0	3	54112.3	30	47	6.66667	353.333
948	0	0	0	Ⅳ	3	78	1	13	130030	0	0	0	13	354408	28	30.9231	4.07692	144.615
949	0	0	0	Ⅲ	3	67	0	13	130060	0	0	0	15	397198	29	49.4	5.8	240.4
950	0	0	0	Ⅲ	2	72	1	4	040110	0	0	0	16	391264	30	60.3125	2.9375	143.625
951	0	1	1	Ⅱ	1	85	0	18	180040	1	1	1	37	757773	69	134	16.0811	768.351
952	0	0	0	Ⅳ	3	57	1				1	1	34	957851	65	90.2059	17.9118	830.235
953	0	1	0	Ⅱ	1	45	0	1	010080	0	0	1	59	2.49667e+06	75	239.644	21.8814	1112.81
954	0	0	0	Ⅳ	2	83	0	17	170030	0	1	0	120	735250	50	57.8167	8.475	343.9
955	0	0	0	Ⅲ	2	85	1	6	060010	0	1	1	30	172168	39	96.2667	7.66667	358.733
956	0	0	0	Ⅲ	2	73	0	6	060060	1	0	0	23	437040	37	54.5652	8.78261	388.522
957	0	0	0	Ⅱ	2	71	1	1	010060	1	1	1	13	155177	54	115.769	6.84615	298.231
958	0	0	0	Ⅲ	2	73	1	10	100020	0	0	0	4	157082	35	85.75	7.75	448.75
959	0	0	0	Ⅲ	3	62	0	2	020180	1	0	0	15	289982	42	62.2	4.06667	146.333
960	0	0	0	Ⅲ	2	67	1	11	110070	1	0	0	6	85131.5	43	77	9.16667	388.667
961	0	0	0	Ⅳ	3	74	1	6	060100	1	0	0	3	18245.8	26	48	5.66667	171.667
962	0	0	0	Ⅳ	3	41	1	6	060290	0	0	0	3	22449.4	29	44.6667	5.33333	217
963	0	0	0	Ⅲ	2	65	0	6	060100	0	0	0	5	28874.1	28	34.2	6.6	249.2
964	0	0	0	Ⅲ	3	67	1	2	020110	1	0	0	6	99831.2	29	46.8333	3.83333	107.667
965	0	0	0	Ⅳ	3	72	0	2	020110	1	0	0	5	89120	26	39	3.6	138.4
966	0	0	0	Ⅳ	3	50	1	4	040110	0	0	0	7	51695.1	20	34.5714	4.71429	158.286
967	0	0	0	Ⅳ	3	62	0	4	040110	0	0	0	3	18610.6	22	29	2.66667	74.3333
968	0	0	0	Ⅳ	3	64	0	6	06007x	1	0	0	8	268243	27	54.375	6.625	298.25
969	0	0	0	Ⅱ	2	67	1	5	050070	1	0	1	13	1.14369e+06	64	120.846	4.92308	172.769
970	0	0	0	Ⅳ	3	68	0	11	110280	0	0	0	4	27531.6	34	57	7.25	318.75
971	0	0	0	Ⅳ	3	81	0	1	010111	0	0	0	5	29270.7	20	31	3.4	180.4
972	0	0	0	Ⅲ	3	52	1	13	130030	0	0	0	16	129462	22	44.375	6.875	271.062
973	0	0	0	Ⅲ	2	83	0	7	070350	0	0	0	9	64183.2	33	38.3333	4.33333	179
974	0	0	0	Ⅳ	3	55	1	1	010010	1	0	1	18	837135	61	80.8333	4.33333	217.444
975	0	0	0	Ⅳ	3	56	1	7	070560	0	0	0	36	232348	31	41.5	3.63889	159.361
976	0	0	0	Ⅲ	2	67	1	5	050340	0	0	0	5	43920.8	27	50.4	6.4	269.8
977	0	0	0	Ⅰ	1	61	0	6	060020	0	0	1	10	215266	46	121.9	11.2	510.5
978	0	0	0	NA	NA	61	1	6	060020	0	0	0	2	351287	24	31.5	6	284
979	0	0	0	Ⅳ	3	61	0	1	010010	1	0	1	11	827473	41	71.7273	5.09091	232.455
980	0	0	0	Ⅲ	2	61	0	2	020160	1	0	0	12	256909	31	58.5833	3.41667	114.75
981	0	0	0	NA	NA	53	0	10	100180	0	0	0	3	93012.7	15	23	4.33333	202.667
982	0	0	0	Ⅲ	3	40	0				0	0	4	42953	16	27.5	4	161.5
983	0	0	0	Ⅳ	3	50	1	11	110280	0	0	0	4	30410.3	27	42.25	5.75	220.5
984	0	0	0	Ⅲ	3	71	1	7	070030	1	0	1	14	430070	56	84	3.85714	187.071
985	0	0	0	Ⅱ	2	77	1	6	060130	0	0	1	6	36217.5	31	58.5	6.16667	224.667
986	0	0	0	Ⅳ	3	67	1	12	120010	0	0	0	32	180027	31	63.3125	5.53125	244
987	0	0	0	Ⅲ	2	79	1	11	110070	1	0	0	7	99648.1	31	52.2857	8	371.857
988	0	0	0	Ⅳ	3	66	1	11	110280	0	0	0	2	102557	24	69.5	6	176.5
989	0	0	0	Ⅳ	3	72	0	18	180040	1	0	0	12	163064	35	73.1667	8.75	409.167
990	0	0	0	Ⅲ	3	57	1	4	040040	0	0	0	9	403074	27	50.2222	4	194
991	0	0	0	Ⅱ	2	58	0	5	050170	0	0	0	4	57683.1	32	45	5.5	219
992	0	0	0	Ⅳ	3	69	1	6	060020	0	0	0	11	83669.1	35	64.8182	5.90909	279.182
993	0	0	0	Ⅳ	3	60	0	10	100120	0	0	0	23	169455	27	42.913	3.17391	110.087
994	0	0	0	Ⅳ	3	61	0	7	070020	0	0	0	6	107366	24	46.5	5.33333	222.333
995	0	0	0	Ⅳ	3	44	0	7	070030	0	0	0	8	48502.9	20	34.25	2.125	90.75
996	0	0	0	Ⅳ	3	52	0	7	070343	0	0	0	5	39642	21	30.6	4	161.8
997	0	0	0	Ⅲ	3	59	0	7	070030	1	0	0	60	1.10355e+06	66	141.483	9.71667	471.517
998	0	0	0	Ⅲ	2	88	0	7	070041	0	0	0	7	90855.7	28	39.2857	4	170.429
999	0	0	0	Ⅳ	3	70	1	16	160860	0	0	0	21	141920	41	53.8571	3.80952	168.286
1000	0	0	0	Ⅳ	3	54	0	6	060020	0	0	0	3	34966.9	31	38.3333	5	201.333
1001	0	0	0	Ⅲ	3	67	0	1	010180	0	0	0	4	146001	21	30	2.75	82
1002	0	0	0	NA	NA	73	1	7	070560	0	0	0	19	136403	22	39.3158	5.78947	249.211
1003	0	0	0	Ⅳ	3	88	0	6	060050	1	0	0	13	267551	31	50.6923	5.46154	233.077
1004	0	0	0	Ⅳ	3	80	1	5	050340	0	0	0	10	83337.3	34	45.4	4.2	169.5
1005	0	0	0	Ⅲ	3	74	0	6	060010	0	0	0	10	102606	24	52.4	5.9	228.3
1006	0	0	0	Ⅳ	2	77	0	6	060060	0	0	0	7	86507.8	41	60.2857	7.85714	378.571
1007	0	0	0	Ⅲ	2	67	1	4	040081	0	0	0	13	129120	28	62.6154	3.61538	162.462
1008	0	0	0	Ⅲ	2	76	0	7	070560	0	0	0	22	137975	29	31.7273	5.5	250.864
1009	0	0	0	Ⅳ	3	50	0	11	110280	0	0	0	4	24337	30	46.25	7.75	285.25
1010	0	0	0	Ⅳ	3	66	0	10	100180	0	0	0	6	108018	23	45.8333	4	176
1011	0	0	0	Ⅲ	3	67	1	2	020230	1	0	0	3	47153.8	32	29.3333	3.66667	120
1012	0	0	0	Ⅲ	3	61	1	2	020150	1	0	0	3	63281.2	34	35	3.66667	135.333
1013	1	1	1	Ⅱ	2	63	0	4	040150	1	1	0	53	509622	36	113.151	17.9434	791.887
1014	0	0	0	Ⅳ	3	58	0	11	110060	0	0	0	17	290533	28	38	4	160
1015	0	0	1	Ⅱ	2	76	1	6	060040	0	1	0	6	32438.2	44	74.5	12	622.833
1016	0	0	0	Ⅰ	1	52	1	10	100250	0	0	0	15	106701	35	78.4667	4.93333	212.6
1017	0	0	0	Ⅳ	3	58	0	11	11012x	1	0	0	7	221758	40	79.2857	6	253
1018	0	0	0	Ⅱ	2	68	1	13	130030	1	1	1	48	939657	33	91	6.5	314.667
1019	0	0	0	Ⅳ	3	41	0	8	080090	0	0	0	18	105843	37	41.5	4.94444	212.667
1020	0	0	0	Ⅳ	3	72	1	4	040110	0	0	0	5	51167.4	23	38.2	3.8	179.4
1021	0	0	0	Ⅳ	3	63	0	11	110060	0	0	0	4	55548.7	27	45.75	5.75	267.25
1022	0	0	0	Ⅳ	3	63	0	11	110080	1	0	0	11	285376	44	93.4545	7.72727	330.727
1023	0	0	0	Ⅲ	2	40	0	12	120250	0	0	0	1	4731.67	13	14	2	80
1024	0	0	0	Ⅰ	1	75	1	1	010010	0	1	1	49	906928	75	142.551	10.3469	475.551
1025	0	0	0	Ⅳ	3	60	0	12	120010	0	0	0	5	405857	37	54.4	3.2	154
1026	0	0	0	Ⅲ	3	45	0	6	06007x	0	0	0	4	28841.2	26	42	6.5	315.25
1027	0	0	0	Ⅰ	1	79	0	5	050163	1	1	1	35	2.60133e+06	96	182.371	28.5714	1237.83
1028	0	0	0	Ⅲ	2	74	1	6	060020	1	1	0	63	1.43229e+06	89	150.571	12.3333	627
1029	0	0	0	Ⅳ	3	65	0	4	040040	1	0	1	15	388473	37	47	8.86667	383.067
1030	0	0	0	Ⅰ	1	88	1	5	050030	1	1	1	15	901512	70	222.733	10.8667	468.933
1031	0	0	0	Ⅱ	1	91	1	6	060350	0	0	0	24	217888	50	109.167	12.4583	557.958
1032	0	0	0	Ⅰ	1	79	1	5	050030	1	1	1	75	3.01077e+06	83	189.467	7.4	358.587
1033	0	0	1	Ⅱ	1	83	1	18	180010	0	1	1	12	311598	61	251.333	22	998.25
1034	0	0	0	Ⅲ	2	78	1	6	060030	1	0	0	15	317138	57	99.2667	10.8	520.267
1035	0	0	0	Ⅳ	3	59	0	13	130030	0	0	0	22	425069	32	56.1364	3.36364	157.909
1036	0	0	0	Ⅲ	3	67	1	2	020200	0	0	0	2	9026	17	15.5	3.5	122
1037	0	0	0	Ⅳ	3	72	1	11	110060	1	0	0	22	226041	32	46.5455	4.27273	156.273
1038	0	0	0	Ⅳ	3	64	0	5	050070	1	0	0	5	1.19702e+06	36	61.2	6.2	266.8
1039	0	0	0	Ⅲ	2	75	0	6	06007x	0	0	0	12	110343	30	50.75	5.75	257.917
1040	0	0	0	Ⅲ	2	59	0	1	010170	0	0	0	26	229934	25	44.9231	2.80769	119.269
1041	0	0	0	Ⅳ	3	58	0	6	060020	0	0	0	3	21454.5	17	35.6667	4.33333	145
1042	0	0	0	Ⅲ	2	70	0	6	060060	1	0	0	22	236085	51	94.7727	10.4091	563.091
1043	0	0	0	Ⅳ	2	84	0	6	060020	0	0	0	8	53511.9	24	36.5	3	92
1044	0	0	0	Ⅳ	3	50	1	6	060035	0	0	0	3	190880	28	24.6667	4.66667	151.667
1045	0	0	0	Ⅳ	3	58	0	6	060040	0	0	0	7	42261.8	29	38.5714	3.28571	107.714
1046	0	0	0	Ⅰ	1	93	0	5	050163	1	1	1	23	1.89571e+06	49	107.826	18.087	801.913
1047	0	0	0	Ⅳ	3	69	0	6	060050	1	0	0	11	181530	35	51	6	255.636
1048	0	0	0	Ⅳ	3	58	0	6	060040	0	0	0	4	30789.5	16	22.5	2.5	98.25
1049	0	0	0	Ⅳ	3	79	1	6	060050	1	0	0	14	327612	44	49.6429	9.42857	466.143
1050	0	0	0	Ⅲ	3	68	0	3	03001x	0	0	0	21	249945	31	64	5.7619	233.905
1051	0	0	0	Ⅳ	3	79	0	6	060050	0	0	0	9	97430	24	40.6667	2.77778	62.4444
1052	0	0	0	Ⅳ	3	59	1	6	060035	0	0	0	6	538982	30	65.5	5.5	262.833
1053	0	0	0	Ⅳ	2	70	1	9	090010	0	0	0	10	245977	29	51.4	3	138
1054	0	0	0	Ⅲ	3	60	0	1	010130	0	0	0	14	1.06828e+06	32	62.4286	3.42857	147.429
1055	0	0	0	Ⅳ	3	64	1	2	020110	1	0	0	5	95571	20	31.6	4.6	179
1056	0	0	0	Ⅱ	2	67	1	10	100380	0	0	0	12	211089	21	62.25	3.75	157.5
1057	0	0	0	Ⅳ	3	77	0	3	03001x	1	0	0	5	74091.3	23	46.8	3	127.6
1058	0	0	0	Ⅲ	3	66	1	2	020230	1	0	0	3	46532.3	31	29.3333	5.33333	163.667
1059	0	0	0	Ⅲ	2	90	0	2	020110	1	0	0	14	222829	35	59.4286	5.07143	209.143
1060	0	0	0	Ⅳ	3	77	1	4	040040	0	0	0	2	12494.3	16	29	8.5	278
1061	0	0	0	Ⅲ	2	50	0	6	060290	0	0	0	28	213313	30	42.25	4.89286	202.214
1062	0	0	0	Ⅳ	3	65	1	2	020240	0	0	0	1	4674	19	20	7	299
1063	0	0	0	Ⅳ	3	64	1	6	060035	0	0	0	5	260070	25	53.6	5.8	239.4
1064	0	0	0	Ⅲ	3	67	0	2	020180	1	0	0	12	116346	24	44.0833	5	175.333
1065	0	0	0	Ⅱ	2	62	0	2	020160	1	0	0	11	250153	25	58.2727	3.54545	119.273
1066	0	0	0	Ⅳ	3	77	0	6	060100	1	0	0	10	56632.6	25	55.7	7.1	295.5
1067	0	0	0	Ⅲ	3	73	1	6	060020	0	0	0	6	288917	29	60	7.83333	381.667
1068	0	0	0	Ⅱ	2	77	0	18	180040	1	0	0	34	1.2709e+06	71	108.794	8.5	376.824
1069	0	0	0	Ⅲ	2	83	0	6	06007x	0	0	0	15	159733	26	47.0667	7.6	387.333
1070	0	0	0	Ⅳ	3	63	1	4	040040	0	0	0	12	232526	17	34.5833	5.75	226.083
1071	0	0	0	Ⅱ	2	55	0	16	160250	0	0	0	9	71565.9	29	57.4444	3.22222	88.5556
1072	0	0	0	Ⅲ	2	54	0	2	020240	1	0	0	9	126888	30	63.2222	5.11111	226.111
1073	0	0	0	Ⅱ	2	55	1	11	11012x	1	0	0	10	105644	27	67.3	5.1	208
1074	0	0	0	Ⅰ	1	83	0	1	010069	0	0	1	4	33934.6	58	162.75	10.75	537.75
1075	0	0	0	Ⅳ	2	61	1	4	040040	0	0	0	3	81916.8	22	29.6667	5.66667	218.667
1076	0	0	0	Ⅲ	3	58	1	2	020180	1	0	0	26	700217	42	79.3462	3.19231	113.692
1077	0	0	0	Ⅱ	2	70	1	1	010230	0	0	0	3	31218	30	46	4	225
1078	0	0	0	Ⅳ	3	43	0	12	12002x	0	0	0	3	113953	45	73	4.33333	144.333
1079	0	0	0	Ⅳ	3	67	0	6	060020	0	0	0	4	30322.4	29	40.75	4.25	177
1080	0	0	0	Ⅳ	3	49	1	1	010010	1	0	1	15	956135	46	88	4.6	224.2
1081	0	0	0	Ⅱ	2	67	1	8	080090	0	0	0	43	478130	44	62.6279	6.32558	290.907
1082	0	0	0	Ⅳ	3	43	1	14	140550	0	0	0	3	50798.6	20	31.6667	3.66667	127.667
1083	0	0	0	Ⅳ	3	53	1	13	130030	0	0	0	34	202868	19	41.0588	4.61765	177.147
1084	0	0	0	Ⅲ	3	73	1	5	050080	1	0	1	33	2.67313e+06	47	61	10.697	481.697
1085	0	0	0	Ⅲ	2	82	0	6	060050	1	0	1	34	1.2206e+06	88	152.647	13.0882	680.882
1086	0	0	0	Ⅲ	2	68	0	12	12002x	0	0	0	3	102488	43	63.6667	3.66667	105.333
1087	0	0	0	Ⅲ	3	85	0	12	12002x	0	0	0	48	233463	38	36.6667	3.52083	135.208
1088	0	0	0	Ⅲ	2	66	0	5	050080	1	0	1	59	2.96175e+06	58	78.1695	11.7627	525.983
1089	0	0	1	Ⅰ	1	91	0	8	080006	1	0	1	3	68148	28	54	10.6667	502.333
1090	0	0	0	Ⅰ	1	49	0	12	120230	1	0	0	2	14301.7	25	51.5	4	150.5
1091	0	0	0	Ⅱ	2	77	1	5	050050	1	1	1	52	4.24918e+06	69	178.269	28.5577	1277.9
1092	0	0	0	Ⅳ	3	67	0	1	010010	1	0	0	14	910559	44	73.1429	4.14286	204.214
1093	0	0	0	Ⅲ	3	60	1	13	130150	1	0	0	38	262206	32	51.6053	3.92105	157.711
1094	0	0	0	Ⅳ	2	67	0	5	050163	1	0	1	17	639935	42	56.2941	13.0588	556.353
1095	0	0	0	Ⅳ	2	80	1	5	050050	0	0	0	24	184081	29	50.625	3.95833	128.292
1096	0	0	0	Ⅳ	3	53	0	12	120010	1	0	0	24	443286	63	81.625	5.41667	238.167
1097	0	0	0	Ⅲ	2	81	1	16	160300	1	0	0	2	47671.3	26	41.5	4.5	213
1098	0	0	0	Ⅳ	3	70	0	3	03001x	1	0	0	9	255091	35	62.5556	5	246.889
1099	0	0	0	Ⅳ	3	61	0	1	010030	0	0	0	3	30934.3	26	58.3333	6	262.333
1100	0	0	0	Ⅳ	3	52	0	2	020110	1	0	0	9	174508	25	39.2222	4.88889	203.778
1101	0	0	1	Ⅱ	2	84	0	2	020240	1	0	0	7	153408	39	56.2857	8.71429	358.143
1102	0	0	0	Ⅲ	3	71	1				0	1	53	1.48246e+06	76	142.642	11.2642	567.868
1103	0	0	0	Ⅳ	3	52	0	1	010040	0	0	0	3	54559.6	29	54.3333	4.33333	202.667
1104	0	0	0	Ⅲ	2	82	0	3	03001x	0	0	0	63	681891	54	55.2857	6.42857	290.492
1105	0	0	0	Ⅳ	3	65	0	4	040040	0	0	0	24	706444	29	37.125	5.45833	206.75
1106	0	0	0	Ⅲ	2	74	1	3	030270	0	0	0	5	48345.8	25	52.4	3	114.6
1107	0	0	0	Ⅱ	2	80	1	6	060040	1	1	0	29	640491	54	109.31	8.62069	419.276
1108	0	0	0	Ⅲ	2	82	1	6	060020	1	0	1	16	447028	60	118.625	10.625	511.875
1109	0	0	0	Ⅳ	3	81	1	5	050080	0	0	0	4	67384.6	33	80.5	5	179.75
1110	0	0	0	Ⅳ	2	66	1	3	03001x	0	0	0	45	369877	45	51.5778	5.13333	229.778
1111	0	0	0	Ⅳ	3	61	1	5	050080	1	0	1	32	2.23521e+06	45	66.8438	10.2812	442.406
1112	0	0	0	Ⅲ	2	68	1	6	06007x	0	0	0	8	272536	20	37	5	204.375
1113	0	0	0	Ⅳ	3	75	1	6	060020	0	0	0	6	52061.8	24	33.1667	2.33333	54.1667
1114	0	0	0	Ⅲ	3	91	0	6	060010	0	0	0	19	120886	23	33.1053	5.47368	244.684
1115	0	0	0	Ⅲ	3	66	0	6	060350	0	0	0	9	86977.3	25	51.2222	4.11111	139.111
1116	0	0	0	Ⅳ	3	84	1	7	070041	0	0	0	6	39859.9	25	32.6667	5	191.833
1117	0	0	0	Ⅲ	3	74	1	9	090010	0	0	0	2	16090.2	25	30	4	194
1118	0	0	0	Ⅲ	3	68	0	7	070343	0	0	0	8	52232.2	23	37.75	3.5	161.625
1119	0	0	0	Ⅳ	3	58	0	6	060020	0	0	0	7	51125.3	21	30.1429	3.42857	103.286
1120	0	0	0	Ⅳ	3	59	0	6	060010	0	0	0	9	101197	22	56.6667	6.77778	271.222
1121	0	0	0	Ⅳ	3	55	0	6	060060	0	0	0	2	9076.64	22	33.5	6	334.5
1122	0	0	0	Ⅳ	3	53	0	4	040040	0	0	0	3	17486.2	20	30.3333	4.66667	171.333
1123	0	0	0	NA	NA	72	1	9	090020	1	0	0	2	9085.39	24	36.5	6	249.5
1124	0	0	0	Ⅳ	3	78	0	6	060060	0	0	0	8	87359.9	27	32.5	4.375	183.125
1125	0	0	0	Ⅱ	2	53	0	1	010155	0	1	0	33	1.16155e+06	41	65.5758	5.84848	274.727
1126	0	0	0	Ⅳ	3	52	0	10	100220	1	0	0	5	111449	25	38.6	3.6	137
1127	0	0	0	Ⅳ	3	67	1	4	040040	0	0	0	5	32304.6	27	38.2	3.6	157.8
1128	0	0	0	Ⅳ	3	57	0	4	040040	0	0	0	16	751485	36	42.1875	2.125	61.75
1129	0	0	0	Ⅳ	3	78	0	6	06007x	0	0	0	19	185446	24	54.8421	5.05263	220.316
1130	0	0	0	Ⅲ	2	64	0	4	04026x	0	0	0	6	364802	34	73	4.16667	149.333
1131	0	0	0	Ⅳ	2	63	1	9	090010	0	0	0	3	687302	28	38	5	262.333
1132	0	0	0	Ⅳ	3	57	1				0	0	6	169475	30	44.8333	3.33333	137.667
1133	0	0	1	Ⅱ	2	81	0	2	020210	1	0	1	6	122508	45	67.3333	11.5	502.333
1134	0	0	0	Ⅲ	2	66	0	4	040040	0	1	1	34	2.29481e+06	33	55.6471	3.38235	163.265
1135	0	0	0	Ⅲ	3	87	1	4	040040	1	0	1	32	776651	41	51.5625	8.875	357.188
1136	0	0	0	Ⅳ	3	62	0	11	110420	1	0	0	5	84386.2	33	67.6	7.6	316
1137	0	0	0	Ⅳ	3	66	0	7	070041	1	0	0	30	616750	47	64.1333	6.53333	303.367
1138	0	0	0	Ⅳ	3	55	0	5	050080	0	0	0	3	59606.7	28	39.3333	4	145
1139	0	0	0	Ⅲ	3	60	1	12	12002x	1	0	0	52	1.13591e+06	35	40.7885	3.67308	150.596
1140	0	0	0	Ⅱ	2	61	0	5	050080	0	0	0	5	73148.2	22	51.4	8.6	352
1141	0	0	0	Ⅳ	3	61	1	10	100140	0	0	0	42	260527	28	42	3.88095	139.524
1142	0	0	0	Ⅰ	1	83	1	5	050163	1	1	1	28	3.84247e+06	61	163.786	23.75	1073.29
1143	0	0	0	Ⅰ	1	66	1	1	010140	0	1	1	22	141001	56	157.273	10.7727	537.909
1144	0	0	0	Ⅳ	3	73	0	17	170050	0	0	0	107	656863	30	39.3178	8.24299	358.692
1145	0	0	0	Ⅳ	3	55	1	11	110080	0	0	0	4	22973.4	37	51.75
1146	0	0	0	Ⅳ	3	79	1	5	050050	0	0	0	3	209336	24	41	4	165.333
1147	0	0	0	Ⅱ	1	66	1	6	060040	1	1	1	16	372254	79	262	25.5	1398.62
1148	0	0	0	Ⅲ	3	59	1	12	120010	0	0	0	5	375122	32	57.6	4	154.6
1149	0	0	0	Ⅳ	3	48	0	6	060020	0	0	0	5	391175	23	32.4	6.8	314
1150	0	0	0	Ⅳ	3	54	0	6	060020	0	0	0	13	133484	26	39.8462	4.07692	152.077
1151	0	0	0	Ⅳ	3	50	0	12	12002x	0	0	0	3	97825.5	39	52.3333	4	156
1152	0	0	0	Ⅳ	3	67	0	2	020160	1	0	0	17	338059	37	62.3529	3.23529	107.882
1153	0	0	0	Ⅲ	2	72	1	5	050070	0	0	1	2	13607	32	74	5	217.5
1154	0	0	1	Ⅲ	3	82	1	2	020220	1	1	0	6	70532.9	44	71	9.33333	413
1155	0	0	1	Ⅲ	3	86	1	2	020220	1	0	0	8	201189	29	52.5	8	396.875
1156	0	0	0	Ⅳ	3	67	0	2	020220	1	0	0	12	213182	36	57.3333	3.75	112.833
1157	0	0	0	Ⅱ	2	75	0	1	010200	1	1	1	30	611251	44	68.1333	4.56667	215.9
1158	0	0	0	Ⅳ	3	47	0	2	020110	1	0	0	5	95933.3	39	47.8	3.6	98.2
1159	0	0	0	Ⅳ	3	65	1	6	060010	0	0	0	39	296905	39	41.8974	4.10256	162.821
1160	0	0	0	Ⅲ	3	44	1	11	110310	0	0	0	6	59130.4	53	82.5	7	320.833
1161	0	0	0	Ⅲ	2	64	0	1	010060	0	0	1	23	701505	45	89.8261	6.6087	329.174
1162	0	0	0	Ⅳ	3	74	1	6	060050	1	0	0	16	294720	36	45.25	5.5625	255.688
1163	0	0	0	Ⅲ	3	64	0	1	010140	0	0	0	11	119067	26	40.1818	3.72727	162.273
1164	0	0	0	Ⅳ	3	75	0	4	040040	0	0	0	5	84361.9	28	45.2	9.6	407.4
1165	0	0	0	Ⅳ	3	47	0	8	080007	1	0	0	11	76292.3	27	37.8182	6.63636	300.727
1166	0	0	0	Ⅲ	2	68	0	7	071030	1	1	1	42	530177	77	213.762	17.0238	804.262
1167	0	0	0	Ⅳ	3	63	1	5	050050	1	0	0	4	615938	35	74	4.25	138.75
1168	0	0	0	Ⅲ	2	73	0	11	110420	1	0	0	27	220503	38	93.4074	7.22222	313.074
1169	0	0	0	Ⅰ	1	84	0	7	07034x	1	1	1	21	447203	71	157.952	7.28571	358.048
1170	0	0	0	Ⅲ	2	72	1	6	060020	1	0	0	13	234762	44	63	13.6154	594.692
1171	0	0	0	Ⅳ	3	81	0	2	020110	1	0	0	4	90299	22	28.25	3.25	130.25
1172	0	0	1	Ⅱ	2	71	1	1	010200	0	0	0	5	23751.6	39	60.2	6.4	339.8
1173	0	0	0	Ⅳ	3	40	1	1	010230	0	0	0	5	47452.7	27	53.4	4	191.2
1174	0	0	0	Ⅰ	1	78	0	18	180010	0	1	1	23	707991	54	150.609	7.82609	330.435
1175	0	0	0	Ⅲ	2	64	1	1	010090	0	0	0	34	1.17079e+06	25	37.5	3.44118	158.353
1176	0	0	0	Ⅱ	2	85	0	2	020200	1	0	0	12	253058	29	75.25	5.83333	249.167
1177	0	0	0	Ⅳ	3	75	0	11	110070	1	0	0	8	107074	56	96.75	9.875	453.625
1178	0	0	0	Ⅰ	1	59	1	5	050050	1	0	1	2	129356	58	119.5	11.5	577.5
1179	0	0	0	Ⅳ	3	61	0	11	110080	0	0	0	7	96075.4	29	55.2857	4.85714	187.429
1180	0	0	0	Ⅳ	3	66	1				0	0	10	344347	44	77.5	7.7	349
1181	0	0	0	Ⅱ	1	54	1	1	010061	0	0	1	4	18617.2	42	128.5	12.5	600.25
1182	0	0	1	Ⅱ	1	76	1	6	060040	0	0	0	30	248667	55	127.133	13.5	708.967
1183	0	0	0	Ⅳ	3	54	1	10	100260	1	0	0	16	694421	46	62.25	3.9375	153.375
1184	0	0	0	Ⅳ	3	66	1	3	030250	0	0	0	2	9026	20	22	3	95.5
1185	0	0	0	Ⅳ	3	79	0	7	070041	0	0	0	9	68264.1	41	52	4.22222	183.333
1186	0	0	0	Ⅳ	3	62	0	7	070160	1	0	0	12	188613	33	54.8333	5.41667	251
1187	0	0	0	Ⅳ	3	63	0	2	020220	1	0	0	12	66088.2	26	55.4167	4.25	141.75
1188	0	0	0	Ⅱ	2	79	0	7	070030	0	0	0	9	83279.5	31	42	6.55556	323.889
1189	0	0	0	Ⅳ	3	55	1	7	070010	1	0	0	6	78764	38	72.8333	6.5	279.833
1190	0	0	0	Ⅲ	2	62	1	7	07040x	1	0	1	28	1.73466e+06	49	71.0714	6.10714	272.893
1191	0	0	0	Ⅲ	2	70	0	7	070343	0	0	0	8	67747.5	26	39	6.75	301.625
1192	0	0	0	Ⅲ	3	41	0	8	080007	1	0	0	10	197589	66	141.4	8.5	434
1193	0	0	0	Ⅲ	3	85	1	7	070350	0	0	0	4	27790.4	24	41.25	3.75	151.75
1194	0	0	0	Ⅲ	3	62	0	2	020110	1	0	0	3	79737.7	36	43.3333	2.66667	77
1195	0	0	0	Ⅳ	3	57	0	6	06007x	1	0	0	17	498619	61	118.706	10.1176	495.765
1196	0	0	1	Ⅱ	2	60	0	1	010140	0	0	0	19	154990	30	44.4211	4.73684	197.158
1197	0	0	0	NA	NA	57	1	10	100071	0	0	0	14	91650.3	27	42.9286	3.14286	76.9286
1198	0	0	0	Ⅳ	3	69	1	3	030300	1	0	0	4	54374.8	23	28.25	4.75	221.75
1199	0	0	0	Ⅳ	3	67	0	3	030150	1	0	0	7	173329	30	39.7143	4	187.143
1200	0	0	0	Ⅲ	2	66	1	4	040040	0	0	0	2	20731.3	14	23	6	243
1201	0	0	0	Ⅳ	3	59	0	4	040040	0	0	0	19	207875	26	43.3158	9.05263	398.579
1202	0	0	0	Ⅳ	3	63	0	13	130030	0	0	0	28	778788	36	83.0357	3.92857	176.179
1203	1	1	1	Ⅲ	2	66	1	1	01021x	0	1	0	44	313198	35	56.0227	12.2727	571.545
1204	0	0	0	Ⅳ	3	42	1	2	020150	1	0	0	5	45241.3	37	53.6	4.8	180.2
1205	0	0	0	Ⅲ	2	59	1	3	03001x	1	0	0	10	225006	26	36.1	4.5	196.4
1206	0	0	0	Ⅲ	2	55	1	2	020150	1	0	0	3	63673.3	23	23	4.66667	201
1207	0	0	0	Ⅰ	3	65	1	4	040050	0	0	0	5	384315	22	46.6	4.6	173.4
1208	0	0	0	Ⅳ	3	67	1	3	03001x	1	0	0	19	265233	41	53.5263	4.26316	200.368
1209	0	0	0	Ⅲ	2	72	0	3	03001x	1	1	1	18	735747	59	92.8333	8.61111	401.278
1210	0	0	1	Ⅰ	1	71	0	8	080110	0	1	1	95	5.41019e+06	85	192.242	20.1579	990.568
1211	0	0	0	Ⅲ	2	47	1	16	160250	0	0	0	7	50633.5	33	54.7143	3.28571	111.571
1212	0	0	0	Ⅱ	1	68	1	7	070350	1	1	1	42	403411	67	98.9048	5.80952	282.762
1213	0	0	0	Ⅲ	2	68	1	7	070041	1	0	0	21	463615	61	113.429	11.6667	565.429
1214	0	0	0	Ⅲ	2	76	1				0	0	45	989325	83	152.756	12.6444	658.178
1215	0	0	0	Ⅰ	1	62	1	4	040150	1	0	0	119	1.66232e+06	30	55.8151	8.34454	355.395
1216	0	0	0	Ⅳ	3	62	0	6	060010	0	0	0	48	359168	31	39.6458	3.89583	158.5
1217	0	0	0	Ⅳ	3	63	0	11	110060	0	0	0	3	23244.1	32	42	6.33333	215.667
1218	0	0	0	Ⅳ	3	61	1	4	040040	0	0	0	9	227554	19	31.3333	6.77778	277.111
1219	0	0	0	Ⅲ	2	77	0	5	050170	1	0	0	4	717611	36	58.5	7	317.25
1220	0	0	0	Ⅲ	2	48	1	4	04026x	1	0	1	5	656453	26	48.8	4.6	179
1221	0	0	0	Ⅰ	1	79	1	16	160800	1	1	1	31	962297	85	193.613	14.2258	663
1222	0	0	1	Ⅰ	1	88	1	1	010060	1	1	1	35	1.54389e+06	88	415.6	17.9714	827.543
1223	0	0	0	Ⅲ	2	78	0	4	040110	0	0	0	17	413767	32	62.8235	4.94118	256.412
1224	0	0	0	Ⅲ	2	77	0	6	060050	0	0	0	12	193877	32	56.75	7.75	337.583
1225	0	0	0	Ⅳ	3	66	1	9	090010	1	0	0	17	301298	46	74.5882	6.47059	302.176
1226	0	0	0	Ⅲ	3	58	0	7	070343	1	0	0	24	258714	53	72.6667	4.83333	211.542
1227	0	0	0	Ⅳ	3	79	0	6	060010	1	0	0	26	277003	24	30.0385	3.73077	144.462
1228	0	0	0	Ⅳ	3	72	1	5	050050	0	0	0	4	50055.1	25	41.5	4.25	174.25
1229	0	0	0	Ⅰ	2	82	1	6	060130	1	0	0	6	28539.2	26	62.6667	8.5	401.833
1230	0	0	0	Ⅰ	1	88	1	5	050050	1	0	1	9	1.95101e+06	47	197.778	12.7778	537.667
1231	0	0	0	Ⅲ	3	67	0	6	060035	0	0	0	5	176704	31	43.8	6.2	301.6
1232	0	0	0	Ⅳ	3	78	0	6	060060	1	0	0	13	553377	22	35.6923	4.07692	165.923
1233	0	0	0	Ⅰ	1	65	0	3	030240	1	0	0	15	282677	34	62.2	4.93333	205.267
1234	0	0	0	Ⅲ	2	76	1	6	060040	0	1	0	11	101805	33	45.6364	4.90909	204
1235	0	0	0	Ⅲ	3	66	1	12	120010	0	0	0	3	377082	24	46	3	118
1236	0	0	0	Ⅲ	3	61	1	5	050050	1	0	0	4	798911	36	59.75	5	225
1237	0	0	0	Ⅳ	3	84	1	6	060360	1	0	0	23	170586	28	70.5652	5.04348	182
1238	0	0	0	Ⅲ	2	88	0	5	050200	1	0	0	9	1.16751e+06	25	43.2222	4.44444	214.889
1239	0	0	1	Ⅲ	2	71	1	2	020110	1	1	1	9	148690	38	104.444	12.1111	506.889
1240	0	0	0	Ⅳ	3	68	0	6	06007x	1	0	0	13	459973	57	102.462	10.1538	531.615
1241	0	0	0	Ⅲ	3	60	0	6	060060	0	0	0	6	29945.8	28	43.1667	5.16667	236.833
1242	0	0	0	Ⅱ	1	85	0	13	130030	1	1	0	25	444053	43	140	10.92	469.16
1243	0	0	0	Ⅳ	3	70	0	6	06007x	1	0	0	18	181816	28	53.5556	8.88889	403.944
1244	0	0	0	Ⅳ	3	53	0	2	020160	1	0	0	17	278346	26	62	3.35294	107.824
1245	0	0	0	Ⅲ	2	84	0	6	060020	0	0	0	8	50439.2	25	54.25	7.5	364.75
1246	0	0	0	Ⅳ	3	73	1	4	040110	0	0	0	26	186016	26	44.4231	3	117.115
1247	0	0	0	Ⅳ	3	75	1	6	060100	1	0	0	15	107726	30	61.2667	5.2	195.667
1248	0	0	0	Ⅳ	3	71	0	6	060170	0	0	0	12	74541.5	34	47.4167	5.66667	262.167
1249	0	0	0	Ⅲ	2	43	1	12	120250	0	0	0	1	4544.07	5	5	1	20
1250	0	0	0	Ⅳ	3	69	1	6	06007x	1	0	0	32	663030	67	113.969	11.6875	601.656
1251	0	0	0	Ⅳ	3	76	1	4	040040	1	0	1	19	630395	44	67.7368	16.1579	736.316
1252	0	0	0	Ⅳ	3	62	1	6	06007x	1	0	0	16	492384	61	110.125	9.75	470.812
1253	0	0	0	Ⅳ	3	68	1	13	130010	1	0	0	59	1.15625e+06	39	73.5593	7.33898	302.153
1254	0	0	0	Ⅲ	2	77	1	4	040040	0	0	0	16	162117	28	44.625	2.9375	114.438
1255	0	0	0	Ⅳ	3	53	0	6	060050	1	0	0	8	226906	30	52.875	4.375	174.375
1256	0	0	0	Ⅳ	2	68	0	6	060060	1	0	0	11	485390	29	44.5455	5.18182	230.909
1257	0	0	0	Ⅲ	3	79	1	6	060020	0	0	0	6	46512.5	25	30	4.33333	175
1258	0	0	0	Ⅲ	3	61	1	2	020110	1	0	0	4	90817.9	35	39.75	2.75	86
1259	0	0	0	Ⅲ	3	62	1	2	020290	1	0	0	3	45551.1	36	36.3333	7	300
1260	0	0	0	Ⅳ	3	73	0	10	100020	0	0	0	3	16071.1	18	24	3.66667	146.333
1261	0	0	0	Ⅳ	3	70	0	2	020110	1	0	0	4	88914.6	37	44	4.25	127.25
1262	0	0	0	Ⅲ	2	79	1	5	050170	0	0	0	4	51961.3	29	56.75	4	176.5
1263	0	0	0	Ⅳ	3	87	1	1	010111	0	0	0	7	42765	30	42.8571	3.85714	214.429
1264	1	1	1	Ⅱ	1	89	1	4	040200	1	1	1	38	707468	67	243.553	35.2368	1669.24
1265	0	0	1	Ⅱ	2	80	1	13	130030	1	1	1	70	2.48003e+06	56	134.129	7.28571	351.157
1266	0	0	0	Ⅳ	3	82	0	6	060050	0	0	0	10	194031	33	55.1	7.5	320
1267	0	0	0	Ⅳ	3	62	0	6	060010	1	0	1	80	1.68806e+06	79	141.775	9.4125	491.525
1268	0	0	0	Ⅲ	2	68	0	4	040220	1	0	0	29	402150	60	77.3448	6.55172	317.966
1269	0	0	0	Ⅳ	3	60	1	6	060010	1	0	1	25	842787	71	146.36	10.2	518.08
1270	0	0	0	Ⅳ	3	52	0	4	040040	0	0	0	22	550591	30	45.1818	3.04545	140.318
1271	0	0	0	Ⅱ	2	47	0	12	12002x	1	0	0	2	48607.3	22	33	4.5	163.5
1272	0	0	0	Ⅳ	3	69	0	2	020320	1	0	1	11	804728	46	64.9091	4.63636	199.182
1273	0	0	0	Ⅱ	2	74	0	11	110050	1	0	1	9	102879	54	157.556	17.7778	928
1274	0	0	0	Ⅳ	3	74	1	6	060100	1	0	0	9	70714.6	21	37.8889	4.22222	157
1275	0	0	0	Ⅳ	3	59	1	12	12002x	0	0	0	3	101905	34	43.6667	3.33333	178.333
1276	0	0	0	Ⅲ	3	68	0	12	12002x	0	0	0	3	77426.7	37	49.3333	3.33333	101.333
1277	0	0	0	Ⅲ	2	67	0	4	040040	0	0	0	2	13492.1	14	26	4	186.5
1278	0	0	0	Ⅳ	3	54	0	12	120010	0	0	0	3	467819	36	58.6667	3.66667	136
1279	0	0	0	Ⅰ	1	76	1	4	04026x	1	0	1	18	603611	30	96.5	5.22222	223.222
1280	0	0	0	Ⅳ	3	53	1	5	050050	0	0	0	3	43160.8	25	32	3.33333	99.6667
1281	0	0	0	Ⅳ	3	65	0	1	010010	1	0	0	15	816930	47	72.8667	3.86667	151.6
1282	0	0	0	Ⅳ	3	64	0	7	070030	1	0	1	14	426123	53	64.6429	3.85714	177.786
1283	0	0	0	Ⅲ	3	65	1	1	010010	0	0	0	32	1.42585e+06	31	66.5625	3.65625	169.656
1284	0	0	0	Ⅰ	1	58	0	18	180010	0	1	1	39	2.66915e+06	59	99.641	5.28205	274.462
1285	0	0	0	Ⅲ	3	79	1	7	070020	0	0	0	10	75472.2	29	42.7	6	291
1286	0	0	0	Ⅲ	2	64	1	12	12002x	0	0	0	56	1.49529e+06	46	73.8393	4.75	188.964
1287	0	0	0	Ⅲ	2	68	1	4	040040	0	0	0	29	2.49927e+06	44	73.7586	6.86207	332.103
1288	0	0	0	Ⅳ	2	84	0	3	03001x	0	0	0	69	435899	33	37.1449	3.3913	147.072
1289	0	0	0	Ⅳ	3	43	1	12	120060	1	0	0	3	48747.7	25	58.3333	4.33333	196.667
1290	0	0	0	Ⅳ	3	76	0	6	060035	1	0	1	16	424710	46	97.125	15.9375	706.312
1291	0	0	0	Ⅲ	2	74	1	7	070040	1	0	1	33	290220	42	68.3333	6.78788	316.242
1292	0	0	0	Ⅳ	3	58	1	2	020180	1	0	0	11	250108	37	61.1818	3.36364	100.909
1293	0	0	0	Ⅲ	2	80	0	2	020200	1	0	0	14	284781	38	63.9286	2.71429	89.8571
1294	0	0	0	Ⅳ	3	80	0	10	100070	0	0	0	18	136871	32	47.2778	2.44444	60.3889
1295	0	0	0	Ⅲ	2	72	0	6	060130	1	0	0	6	67870.2	23	45.5	7.5	298.167
1296	0	0	0	Ⅱ	1	49	0	6	060141	1	1	1	14	555126	47	99.6429	5.42857	251.714
1297	0	0	0	Ⅲ	2	62	1	5	050050	0	0	0	4	67662.1	36	43.25	5	218
1298	0	0	0	Ⅲ	3	65	1	12	12002x	0	0	0	8	124628	42	74.25	4.25	136.75
1299	0	0	0	Ⅱ	1	53	1	1	010230	0	0	1	2	132245	43	74	6.5	353
1300	0	0	0	Ⅱ	2	83	1	4	040040	0	0	1	10	73481	40	63.6	8.7	324.9
1301	0	0	0	Ⅳ	3	72	1	3	030350	0	0	0	6	140870	24	35.3333	4.33333	188.333
1302	0	0	0	Ⅳ	3	59	1	3	030350	0	0	0	9	87730.1	28	34.7778	3.33333	136.222
1303	0	0	0	Ⅳ	3	55	1	6	06007x	0	0	0	2	45914.3	27	25.5	3	68
1304	0	0	0	Ⅳ	3	62	0	3	030150	1	0	0	9	191142	36	39	4.88889	227.222
1305	0	0	0	Ⅳ	3	59	1	6	060040	0	0	0	7	47410	25	33.8571	5.14286	233.143
1306	0	0	0	Ⅳ	3	80	1	4	040040	0	1	1	34	367539	42	152.176	12.8824	681.059
1307	0	0	0	Ⅳ	2	64	1	6	060020	0	0	0	2	25268.3	30	34	4	188
1308	0	0	0	Ⅳ	3	80	1	5	050030	1	0	1	7	1.82169e+06	19	26	4.57143	162.714
1309	0	0	0	Ⅲ	2	68	0	5	050170	1	0	1	41	1.14649e+06	55	60.439	15.0732	705.902
1310	0	0	0	Ⅳ	2	61	1	5	050050	1	0	0	4	708557	35	56.25	4.5	209.75
1311	0	0	0	Ⅳ	3	63	0	1	010130	0	0	0	15	1.58215e+06	27	63.6667	3.66667	140.933
1312	0	0	0	Ⅲ	3	80	0	6	060020	0	0	0	5	38969.9	27	38.6	5.6	277.2
1313	0	0	0	Ⅲ	3	73	1	6	060020	0	0	0	13	295467	34	58.3846	8.30769	400.385
1314	0	0	0	Ⅲ	3	83	1	6	060035	0	0	0	11	114284	29	44.6364	6.36364	298
1315	0	0	0	Ⅲ	3	61	0	18	180060	0	0	0	9	102290	27	35.8889	4.11111	164.444
1316	0	0	0	Ⅳ	2	65	1	4	040050	0	0	0	5	381511	26	52	4.8	208
1317	0	0	0	Ⅱ	2	79	0	7	070560	1	0	0	98	1.24214e+06	79	120.541	14.0714	676.898
1318	0	0	0	Ⅲ	2	73	1	13	130090	0	0	0	15	100790	34	50.8	8.13333	409.067
1319	0	0	0	Ⅰ	2	45	0	1	010155	0	1	0	14	192327	44	101.357	9	459.429
1320	0	0	0	Ⅲ	3	73	0	12	120010	0	0	0	3	88521.4	37	53	2.66667	78.3333
1321	0	0	0	Ⅱ	2	50	1	7	070560	1	0	0	50	1.85094e+06	42	84.24	7.68	381.32
1322	0	0	0	Ⅲ	3	64	1	11	110080	0	0	0	4	23033.3	24	68.75	0.5	21
1323	0	0	0	Ⅳ	3	74	0	6	06007x	0	0	0	6	54056.7	28	41.6667	4.33333	161
1324	0	0	0	Ⅱ	2	50	0	11	110310	0	0	0	10	73288.5	30	63.4	4.5	171.5
1325	0	0	0	Ⅲ	3	51	0	2	020220	1	0	0	12	67747.1	40	62.4167	3.41667	86.6667
1326	0	0	0	Ⅲ	3	73	0	2	020220	1	0	0	18	392754	35	58.8889	4.38889	136.833
1327	0	0	0	Ⅳ	3	49	0	4	040010	0	0	0	6	101788	23	35.1667	4.16667	144.833
1328	0	0	0	Ⅲ	2	79	1	2	020220	1	1	0	11	211630	37	58.0909	4.54545	179.182
1329	0	0	0	Ⅳ	3	86	0	2	020110	1	0	0	4	89481.8	35	53.5	4.75	135.25
1330	0	0	0	Ⅳ	3	54	0	2	020220	1	0	0	13	71619.1	25	59.7692	3.61538	93.8462
1331	0	0	0	Ⅱ	2	65	0	6	060100	1	0	0	15	99432.8	36	72.4667	7.93333	320.867
1332	0	0	0	Ⅲ	2	40	1	6	060180	0	0	0	7	47938.9	27	65.5714	5.57143	267.714
1333	0	0	0	Ⅲ	2	78	0	3	030240	0	0	0	7	46554.2	23	47.2857	2.57143	112.429
1334	0	0	0	Ⅱ	1	64	1	18	180010	0	1	1	10	1.00992e+06	62	165.5	20	979.9
1335	0	0	0	Ⅱ	1	62	1	3	030400	0	0	0	1	5385.2	28	71	9	571
1336	0	0	0	Ⅳ	3	58	0	6	060010	0	0	0	43	463534	41	44.7442	5.83721	263.047
1337	0	0	0	Ⅲ	3	48	0	7	070010	0	0	0	9	45447.9	26	34.6667	4.11111	191.556
1338	0	0	0	Ⅳ	3	76	0	6	060030	0	0	0	8	42632.9	21	34	4.125	149.25
1339	0	0	0	Ⅳ	3	75	0	6	060050	0	0	0	15	166725	24	46.8	6.53333	252.733
1340	0	0	0	Ⅳ	3	71	1	6	060010	0	0	0	53	350896	28	48.5283	5.77358	255.113
1341	0	0	0	Ⅳ	3	67	1	6	060050	1	0	0	14	315187	32	48.2857	6.42857	251.571
1342	0	0	0	Ⅲ	2	67	1	12	12002x	0	0	0	3	49793	35	42.3333	3	131.333
1343	0	0	0	Ⅳ	3	66	0	5	050200	1	0	0	10	1.30309e+06	26	38.9	5.6	261.1
1344	0	0	0	Ⅳ	3	58	1	5	050070	1	0	0	5	1.20196e+06	28	44.6	4.4	154.8
1345	1	0	1	Ⅲ	2	79	0	5	050163	0	1	1	14	1.87355e+06	54	105.429	23.3571	1186.64
1346	0	0	0	Ⅳ	3	67	0	6	060010	0	0	0	3	26128.5	18	30.6667	4.33333	178.333
1347	0	0	0	Ⅲ	2	68	1	6	06007x	1	0	0	9	243198	40	48.5556	8.22222	328.444
1348	0	0	0	Ⅱ	2	90	0	5	050170	1	1	1	24	648343	43	80.0833	13.75	652.167
1349	0	0	0	Ⅱ	2	40	0	13	130030	1	0	0	6	35136.4	33	92.8333	26.1667	1523.5
1350	0	0	0	Ⅲ	2	87	1	10	100071	0	1	0	16	123511	24	41.25	3.5625	108.062
1351	0	0	0	Ⅲ	3	60	0	7	070341	0	0	0	8	55079.9	29	42	4.375	165.125
1352	0	0	0	Ⅳ	3	66	1	11	110280	0	0	0	3	18481.4	33	73.6667	9.33333	344
1353	0	0	0	Ⅳ	3	62	0	7	070030	0	0	0	8	56019.9	27	33.5	4.125	196.5
1354	0	0	0	Ⅱ	2	71	1	7	070343	1	1	0	36	1311812	56	60.3333	7.55556	346.667
1355	0	0	0	Ⅲ	2	94	0	12	120070	1	1	0	15	192098	57	111.867	9.8	447.067
1356	0	0	0	Ⅳ	3	74	0	16	160610	1	0	0	17	488052	50	77.7059	5.94118	271.235
1357	0	0	0	Ⅲ	3	76	1	6	060050	1	0	0	6	135431	26	53.1667	8.16667	370.333
1358	0	0	0	Ⅳ	3	48	0				0	0	7	237923	22	30.5714	6.85714	299.429
1359	0	0	0	Ⅲ	2	63	0	4	040050	0	0	0	13	93323.9	28	44.6154	13.3846	612.615
1360	0	0	0	Ⅲ	2	61	1	1	010010	0	0	0	10	68273.5	29	46.7	4.2	203.6
1361	0	0	0	Ⅳ	3	67	1	4	040040	0	0	0	3	54294.6	24	37	4	148.333
1362	0	0	0	Ⅳ	3	68	0	7	07040x	1	0	0	23	1.10857e+06	57	94.3913	4.95652	199.435
1363	0	0	0	Ⅳ	3	65	0	4	040040	0	0	0	24	787481	23	44.5833	3.83333	142.875
1364	0	0	0	Ⅲ	2	67	1	11	110070	0	1	0	17	213729	68	189.471	21	1051.82
1365	0	0	0	Ⅲ	3	63	0	16	160870	0	0	0	8	73562.8	30	37	4.125	191.5
1366	0	0	0	Ⅱ	2	67	1	11	110080	0	0	0	2	10261.1	17	33	6	221.5
1367	0	0	0	Ⅳ	3	42	0				0	0	4	129043	24	31.75	7.5	289.25
1368	0	0	0	Ⅳ	3	56	0	6	06007x	0	0	0	29	383716	30	56.2414	8.2069	367.103
1369	0	0	0	Ⅳ	3	66	0	11	110420	1	0	0	8	75899.5	42	72.375	11.625	623.25
1370	0	0	0	Ⅲ	2	81	0	11	11001x	1	0	0	7	325367	46	101.857	7.71429	351.571
1371	0	0	0	Ⅳ	3	50	0	4	040110	0	0	0	27	283890	32	50.0741	3.96296	196.222
1372	0	0	0	Ⅳ	2	72	1	8	080020	0	0	0	6	35320.8	30	62.8333	10.6667	513
1373	0	0	0	Ⅳ	3	80	1	6	060050	1	0	1	16	530512	48	67.1875	10.75	442.938
1374	0	0	0	Ⅳ	3	76	1	6	060010	0	0	0	5	43963.4	20	33.6	5	177.2
1375	0	0	0	Ⅳ	3	67	0	6	060290	0	0	0	3	38635.4	27	44.3333	5.33333	194.333
1376	0	0	0	Ⅳ	3	44	1	12	12002x	1	0	0	12	395813	50	97.0833	6.58333	301.667
1377	0	0	0	Ⅳ	3	73	1	4	040040	0	0	0	3	25091.6	26	48	4.66667	229.667
1378	0	0	0	Ⅳ	3	73	0	2	020240	1	0	1	6	158285	38	60.6667	7.5	304.333
1379	0	0	0	Ⅲ	3	80	1	2	020200	1	0	0	9	238746	35	55.8889	5.44444	204.556
1380	0	0	0	Ⅳ	3	79	0	6	060050	0	0	0	5	56039.2	19	32.8	4	120.4
1381	0	0	0	Ⅲ	1	41	1	8	080010	0	0	0	14	75124.5	30	44.7857	5.71429	244.357
1382	0	0	0	Ⅲ	3	66	0	4	040040	0	0	0	2	12463.8	22	36	5.5	225.5
1383	0	0	0	Ⅲ	3	69	0	6	060030	0	0	0	3	385379	34	57	3	108.333
1384	0	0	0	Ⅳ	3	44	0	12	12002x	0	0	0	3	99629.8	37	46.3333	4	127.333
1385	0	0	0	Ⅳ	2	89	1	5	050050	0	0	0	3	40300.3	22	42.3333	4	160.667
1386	0	0	0	Ⅳ	3	72	1	5	050080	1	1	1	36	3.32912e+06	43	89.3333	13.75	598.639
1387	0	0	0	Ⅲ	2	68	1	4	040040	0	0	0	17	474324	24	55	10.0588	419.647
1388	0	0	0	Ⅳ	3	67	1	5	050050	0	0	0	3	210442	33	48	4	160.333
1389	0	0	0	Ⅳ	3	54	0	6	060020	0	0	0	3	34966.9	34	39.6667	4.66667	184.667
1390	0	0	0	Ⅲ	3	58	1	4	040010	0	0	0	7	115679	29	44.4286	4.42857	181
1391	0	0	0	Ⅳ	3	56	0	4	040040	0	0	0	30	794807	27	53.3667	5.5	282.6
1392	0	0	0	Ⅳ	3	43	1	13	130030	0	0	0	31	473058	28	36.3871	6.83871	299.452
1393	0	0	0	Ⅱ	2	63	1	3	030270	0	0	0	4	29523	39	59.75	6.25	273.75
1394	0	0	0	Ⅳ	3	89	0	6	060010	1	0	0	14	208168	33	46.1429	6.42857	272.429
1395	0	0	0	Ⅳ	3	65	0	11	110080	1	0	0	10	432657	41	76.5	8.2	398.9
1396	1	0	1	Ⅲ	2	88	0	11	110070	1	0	0	5	86623.5	47	138.4	12.6	626.6
1397	0	0	0	Ⅳ	2	59	0	6	060020	1	0	0	13	429539	45	52.6923	6.38462	290.769
1398	0	0	0	Ⅳ	3	85	1	11	11013x	1	0	0	12	129900	36	79.0833	6.75	318.75
1399	0	0	1	Ⅰ	1	89	1	16	160100	1	1	1	68	1.37593e+06	105	361.941	23.4118	1070.22
1400	0	0	0	Ⅱ	1	42	1	4	040240	0	0	0	7	48377.9	51	140.286	5.28571	235.857
1401	0	0	0	Ⅳ	3	61	0	4	040040	0	0	0	8	107420	20	35.25	7.125	268.875
1402	0	0	0	Ⅲ	2	79	1	13	130090	1	0	1	3	50174.7	57	178.667	14.3333	559
1403	0	0	0	Ⅱ	2	64	1	6	060035	1	0	0	5	311512	36	64.2	6.8	286.8
1404	0	0	0	Ⅱ	2	84	0	1	010010	1	1	1	27	1.06561e+06	55	88.3333	4.74074	235.852
1405	0	0	0	Ⅲ	2	65	1	4	040040	0	0	0	5	27876.9	31	41	5.6	186.6
1406	0	0	0	Ⅳ	3	81	1	4	040040	1	0	1	10	528636	28	33.9	6.8	295.7
1407	0	0	0	Ⅲ	3	67	0	12	120010	1	1	1	41	933453	78	121.756	8.90244	418.244
1408	0	0	0	Ⅲ	2	58	1	7	070030	0	0	1	23	224705	52	46.8261	7.04348	342.043
1409	0	0	0	Ⅲ	3	77	1	6	060050	1	0	0	12	225443	29	54.25	7	285.333
1410	0	0	0	Ⅳ	3	68	0	6	060100	1	0	0	3	25617.9	19	24.3333	5	163.667
1411	0	0	0	Ⅳ	2	87	1	6	060260	0	1	0	16	86471.1	41	78.0625	7.9375	354.875
1412	1	0	1	Ⅲ	3	65	0	3	03001x	0	1	0	85	1.583e+06	33	46.3294	5.41176	261.294
1413	0	0	0	Ⅳ	2	73	1	7	070341	1	0	0	28	431511	55	71.3214	5.85714	263
1414	0	0	0	Ⅲ	2	73	0	6	060295	0	0	0	10	1.56993e+06	19	33.3	6.3	328.1
1415	0	0	0	Ⅳ	3	41	1	6	060020	0	0	0	3	82138.4	32	37.3333	6.33333	311.333
1416	0	0	0	Ⅳ	3	66	1	13	130040	1	0	0	52	2.75292e+06	24	45.3462	7.28846	317.077
1417	0	0	0	Ⅳ	2	73	1	6	060040	1	0	0	10	463431	29	57.8	7.3	324.2
1418	0	0	0	Ⅰ	1	67	1	16	160200	0	1	1	29	168606	66	145.069	11.3448	555.586
1419	0	0	0	Ⅳ	3	77	1	6	060020	1	0	0	18	438323	57	124.167	13.6111	728.222
1420	0	0	0	Ⅳ	3	77	1	6	060010	1	0	0	26	295801	50	109.885	9.11538	373.615
1421	0	0	0	Ⅳ	2	71	0	6	06007x	0	0	0	10	87864.4	26	44.3	2.8	93.5
1422	0	0	0	Ⅳ	3	72	1	5	050050	1	0	0	4	563405	28	55.25	4	133
1423	0	0	0	Ⅳ	3	68	1	6	060040	0	0	0	5	40289.2	23	30.4	3	97
1424	0	0	0	Ⅳ	3	58	0	6	060020	0	0	0	10	154762	39	52.7	4.5	202.3
1425	0	0	0	Ⅳ	3	41	1	11	110280	0	0	0	21	126293	28	47.7143	4.42857	154.524
1426	0	0	0	Ⅲ	3	74	0	6	06007x	0	0	0	12	104327	22	52.0833	4.33333	170.833
1427	0	0	0	Ⅲ	2	60	0	11	110260	0	0	0	4	27715.4	28	51.75	6.75	332.25
1428	0	0	0	Ⅳ	3	64	0	6	060035	1	0	0	28	549614	60	90.5	8.60714	407.036
1429	0	0	0	Ⅲ	2	48	1	3	030240	1	0	0	5	52138.2	23	45.4	2.6	119.6
1430	0	0	0	Ⅲ	2	68	1	2	020160	1	0	0	15	255823	38	70	3.4	98.4667
1431	0	0	0	Ⅲ	2	70	0	13	130030	0	0	0	30	183817	29	32.3667	4.7	188.8
1432	0	0	0	Ⅲ	2	64	0	2	020160	1	0	0	18	274591	37	63.0556	4.05556	134
1433	0	0	0	Ⅲ	2	81	0	6	060020	1	0	0	13	178913	23	37.2308	4.38462	150.538
1434	0	0	0	Ⅲ	3	57	0	6	060040	0	0	0	5	133370	35	58	7.6	316.6
1435	0	0	0	Ⅲ	2	55	0	2	020180	1	0	0	13	261013	38	72.0769	5	169.462
1436	0	0	0	Ⅳ	3	78	0	6	060020	1	0	0	9	72526.9	29	49.8889	5.55556	215.556
1437	0	0	0	Ⅳ	3	55	1	6	060040	0	0	0	14	520498	24	36	4.28571	139.786
1438	0	0	0	Ⅲ	3	50	1	6	060040	0	0	0	6	42705.4	30	47	8	328.667
1439	0	0	0	Ⅲ	2	76	0	13	130030	1	0	0	37	1.39922e+06	25	37.6486	8.24324	386.162
1440	0	0	0	Ⅲ	2	69	1	6	060020	1	0	0	14	482421	68	118.786	12.5714	644.714
1441	0	0	0	Ⅱ	2	79	0	5	050050	0	0	0	3	43524.9	22	42.3333	4.33333	171.333
1442	0	0	0	Ⅳ	3	65	1	13	130030	0	0	0	57	459787	33	73.2807	4.2807	196.895
1443	0	0	0	Ⅳ	3	63	0	11	110060	0	0	0	4	55775.8	27	40.5	4.75	191.5
1444	0	0	0	Ⅳ	3	68	1	4	040050	0	0	0	4	24745.2	36	59	3.25	111.5
1445	0	0	0	Ⅳ	3	64	0	4	040040	0	0	0	2	16913.6	16	22.5	4.5	128
1446	0	0	0	Ⅲ	3	80	0	4	040040	1	0	1	8	396102	39	67.25	13.125	618.75
1447	0	0	0	Ⅲ	2	72	1	6	060295	1	0	0	45	458911	44	101.444	12.4889	604.844
1448	0	0	0	Ⅲ	3	66	1				0	0	31	1.61209e+06	54	113.871	6.64516	262.032
1449	0	0	0	Ⅳ	3	69	0	11	110060	0	0	0	12	111107	28	32.6667	5.58333	242.417
1450	0	0	0	Ⅳ	3	80	0	6	060010	0	0	0	5	52837.3	27	49.8	6.4	309.6
1451	0	0	0	Ⅳ	3	59	0	6	060050	1	0	0	9	142248	23	44.5556	5.66667	194.889
1452	0	0	0	Ⅲ	3	62	0	3	03001x	1	1	1	23	477959	38	61.0435	6.26087	294.13
1453	0	0	0	Ⅳ	3	46	0	12	120060	1	0	0	11	223452	44	82.7273	4.36364	144.818
1454	0	0	0	Ⅳ	3	42	1	12	120060	1	0	0	5	72742.7	40	87.2	5.8	199.4
1455	0	0	0	Ⅰ	1	90	1	4	040081	0	1	1	12	81549.5	54	263.25	13.75	599.083
1456	0	0	0	Ⅱ	1	78	1	1	010060	0	1	1	14	186224	60	239.929	10.5714	510.929
1457	0	0	0	Ⅳ	2	73	1	4	040110	0	0	0	11	64323.5	31	48.4545	2.63636	96.7273
1458	0	0	0	Ⅲ	3	64	1	11	110080	1	0	0	14	308296	53	90.4286	7.35714	299.714
1459	0	0	0	Ⅲ	3	65	0	11	11013x	1	0	0	5	92913.1	35	101	6.2	265.6
1460	0	0	0	Ⅲ	2	59	1	2	020160	1	0	0	15	267155	33	66.3333	3	84.7333
1461	0	0	0	Ⅱ	2	46	1	1	010230	0	0	1	3	24959.1	45	85.6667	7.33333	313.667
1462	0	0	0	Ⅱ	1	69	1	5	050030	1	0	1	16	703516	59	145.875	7.5	314.938
1463	0	0	0	Ⅳ	3	74	0	5	050050	1	0	0	4	420346	31	72.25	6.5	260.25
1464	0	0	0	Ⅳ	3	67	0	6	060020	0	0	0	14	93720.1	35	45	3.64286	129.714
1465	0	0	1	Ⅳ	3	40	0	13	130030	0	1	0	23	519073	36	55.2174	3.52174	126.87
1466	0	0	0	Ⅱ	2	82	1	11	110310	0	0	1	8	46897.3	61	179.125	8.25	382.875
1467	0	0	0	Ⅱ	1	77	1	17	170040	0	1	1	62	393726	63	86.8226	10.4194	460.516
1468	0	0	0	Ⅲ	3	81	0	11	110070	0	0	0	14	141615	20	35.2857	5.14286	184.857
1469	0	0	0	Ⅲ	3	45	1	3	030350	0	0	0	8	79540.9	36	54.375	4.875	200.25
1470	0	0	0	Ⅱ	2	71	1	1	010110	0	1	0	32	1.10741e+06	44	114.562	14.5938	739.656
1471	0	0	0	Ⅳ	3	43	0	12	12002x	0	0	0	3	117199	35	53.6667	3.33333	132.667
1472	0	0	0	Ⅲ	2	67	0	3	030250	0	0	0	2	9983	19	24.5	3	103
1473	0	0	0	Ⅱ	1	71	1	4	040080	0	1	1	29	264881	72	292.448	8.96552	419.276
1474	0	0	1	Ⅰ	1	70	1	1	010230	0	0	1	6	51868.6	51	168.667	9	404.833
1475	0	0	0	Ⅳ	3	78	0	5	050070	1	0	0	5	1.21398e+06	37	62.2	6	274.2
1476	0	0	0	Ⅳ	2	74	1	5	050080	0	0	0	3	64759.4	24	42.6667	4.66667	132.333
1477	0	0	0	Ⅳ	3	69	0	7	070010	1	0	0	9	109060	37	70.5556	6.55556	294.889
1478	0	0	0	Ⅲ	2	51	0	12	120010	1	0	0	2	47168.9	23	60	5.5	243
1479	0	0	0	Ⅳ	3	75	0	7	070343	0	0	0	8	48502.9	24	33.5	2.25	78
1480	0	0	0	Ⅳ	3	50	0	7	07040x	1	0	0	21	1.10798e+06	50	72.9524	7.2381	370.81
1481	0	0	0	Ⅳ	3	75	1	6	060010	0	0	0	10	94288.3	27	52.1	7.1	300.8
1482	0	0	0	Ⅲ	2	61	0	6	060020	1	1	0	10	608282	49	111.8	12.8	657.6
1483	0	0	0	Ⅲ	2	54	0	4	040040	0	0	0	15	211634	28	75	8.86667	458
1484	0	0	0	Ⅱ	2	72	0	11	11001x	1	1	0	22	748983	55	110.136	6.09091	263.273
1485	0	0	0	Ⅲ	3	78	1	13	130030	0	0	0	16	390625	26	54.1875	3.4375	106.312
1486	0	0	0	Ⅳ	3	46	0	4	040040	0	0	0	7	59321.4	26	46.5714	5.42857	270.857
1487	0	0	0	Ⅲ	2	65	1	2	020110	1	0	0	6	95383.1	36	46.1667	4.5	151.5
1488	0	0	0	Ⅱ	2	84	1	6	060010	1	1	0	97	791673	67	126.041	11.0619	547.773
1489	0	0	0	Ⅲ	2	49	0	7	070041	0	0	0	23	415493	50	74.1739	6.56522	297.13
1490	0	0	0	Ⅲ	2	62	1	4	040040	0	0	0	3	82105.3	16	27.3333	5	222.667
1491	0	0	0	Ⅲ	2	64	1	2	020220	1	0	0	12	79949.4	38	60.0833	3.41667	101.75
1492	0	0	0	Ⅳ	3	49	0	10	100280	0	0	0	15	170595	22	38.0667	3.46667	110.6
1493	0	0	0	Ⅳ	3	80	0	17	170060	0	1	0	31	234818	28	42.5484	7.58065	288.548
1494	0	0	0	Ⅰ	1	56	0	6	060040	0	0	0	3	1.19437e+06	38	125.333	16.6667	911.333
1495	0	0	0	Ⅳ	3	80	0	18	180030	0	0	0	11	62689.5	30	39.5455	4.09091	154.636
1496	0	0	0	Ⅳ	3	67	1	8	080050	0	0	0	9	54528	31	34.7778	5.66667	257.444
1497	0	0	0	Ⅳ	3	54	0	12	120010	0	0	0	3	462138	38	56.6667	2.66667	68.3333
1498	0	0	0	Ⅲ	3	54	0	12	12002x	0	0	0	4	104205	34	49.5	2.75	114.5
1499	0	0	0	Ⅳ	2	84	0	6	060020	1	0	1	36	654141	67	132.889	10.0556	504.806
1500	0	0	0	Ⅰ	1	55	1	5	050340	0	0	1	18	272139	57	159.444	7.88889	350.778
1501	0	0	0	Ⅳ	3	53	0	6	060180	0	0	0	16	138564	35	43.625	6.1875	268.562
1502	0	0	0	Ⅲ	3	83	0	6	060340	1	0	0	14	174499	25	48.2857	5.42857	198.786
1503	0	0	0	Ⅳ	2	46	0	5	050070	1	0	0	5	656531	28	45.8	4.4	210.2
1504	0	0	0	Ⅳ	3	64	1	3	030270	0	0	0	2	7642.22	14	26.5	3	107
1505	0	0	0	Ⅲ	2	40	1	13	130010	1	0	1	95	9.8606e+06	52	133.442	15.4316	689.884
1506	0	0	0	Ⅳ	3	58	0	13	130030	0	0	0	6	38636.9	32	39.6667	2.33333	103.333
1507	0	0	0	Ⅳ	2	61	1	1	010010	1	0	1	13	966470	47	92.5385	4.53846	211
1508	0	0	0	Ⅳ	2	60	1	6	060040	1	0	0	6	267299	35	68.8333	6.33333	293.167
1509	0	0	0	Ⅰ	1	84	1	5	050163	0	0	1	13	84589.5	70	246.846	14.8462	631
1510	0	0	0	Ⅰ	1	40	1	6	060210	1	0	0	24	369074	41	98	12.375	583.542
1511	0	0	0	Ⅳ	2	58	0				1	0	22	609253	67	127	10.8636	558.682
1512	0	0	0	Ⅳ	3	65	0	9	090010	1	0	0	15	304201	39	61.8	5.13333	222.933
1513	0	0	0	Ⅳ	3	62	0	10	100070	0	0	0	11	63842.2	22	40.3636	3.09091	116.727
1514	0	0	0	Ⅳ	3	79	0	6	060340	0	0	0	7	44095.9	27	49.4286	6.28571	242.286
1515	0	0	0	Ⅳ	3	42	0	14	140450	0	0	0	10	63834.4	18	33.1	5.3	178.1
1516	0	0	0	Ⅲ	2	89	0	16	161000	0	0	0	14	80821	33	28.6429	5.42857	248.571
1517	0	0	0	Ⅲ	3	69	0	13	130040	0	0	0	26	1.13017e+06	21	32.5769	3.46154	131.923
1518	0	0	0	Ⅳ	3	64	1	6	060090	1	0	0	9	56501.8	22	44.3333	5.33333	193
1519	0	0	0	Ⅳ	3	42	1	6	060030	0	0	0	14	106490	23	42.5	4.85714	221.071
1520	0	0	0	Ⅳ	3	66	1	6	060035	0	0	0	6	53488.3	34	43	4.33333	221.333
1521	0	0	0	Ⅳ	3	67	0	6	060030	0	0	0	9	62796.5	26	40.5556	5.66667	258.778
1522	0	0	0	Ⅱ	2	68	1	8	080010	0	0	0	20	134921	24	41.5	8.8	392.4
1523	0	0	0	Ⅲ	3	60	0	6	060020	0	0	0	7	48865.4	27	39	3.57143	137.857
1524	0	0	0	Ⅳ	3	70	1	6	060020	1	0	0	10	99438.6	38	45.9	6.6	301.2
1525	0	0	0	Ⅱ	2	54	1	2	020160	1	0	0	10	241994	34	61.9	3.2	117.9
1526	0	0	0	Ⅲ	2	63	1	2	020160	1	0	0	13	257600	26	67.7692	2.15385	65.6154
1527	0	0	0	Ⅳ	3	70	1	6	060060	0	0	0	9	50404.5	29	38.1111	3.88889	153.444
1528	0	0	0	Ⅳ	3	59	0	10	100230	1	0	0	8	235121	35	59.25	4.75	182.75
1529	0	0	0	Ⅲ	3	75	1	6	060050	1	1	0	16	539860	59	96.875	11.1875	549.25
1530	0	0	0	Ⅳ	3	69	0	6	060310	0	1	0	20	185904	32	55.15	5.2	239
1531	0	0	0	Ⅳ	2	67	0	6	060035	1	0	0	21	329617	60	92	8	362.476
1532	0	0	0	Ⅳ	3	75	1	6	060020	0	0	0	5	36643.1	29	38.2	4.4	175.6
1533	0	0	0	Ⅲ	3	65	0	6	060010	1	0	0	7	161485	27	42.7143	6.42857	216.571
1534	0	0	0	Ⅲ	3	75	0	6	06007x	1	1	1	31	4.85371e+06	69	106	10.2258	523.871
1535	0	0	0	Ⅲ	2	65	0	2	020160	1	0	0	50	594068	45	66.44	6.88	292
1536	0	0	0	Ⅲ	2	79	1	2	020110	1	0	0	6	165866	35	65.8333	5.66667	214.833
1537	0	0	0	Ⅲ	3	41	0	2	020240	1	0	0	8	188629	27	55.125	3.875	144.75
1538	0	0	0	Ⅲ	2	66	0	2	020200	1	0	0	10	241330	30	57.9	2.9	84.4
1539	0	0	0	Ⅱ	2	66	1	7	070341	0	1	0	8	51859.5	38	65.75	6	279.125
1540	0	0	0	Ⅳ	3	80	0	2	020110	1	0	0	11	182044	33	43.7273	6.09091	229.727
1541	0	0	0	Ⅲ	2	64	0	2	020110	1	0	0	4	92264.7	33	38.75	3.25	86.5
1542	0	0	0	Ⅲ	2	47	1	2	020200	1	0	0	10	229520	28	57.1	2.9	86.3
1543	0	0	0	Ⅳ	3	84	0	5	050163	1	0	0	24	2.34072e+06	43	55.0833	11.875	521.708
1544	0	0	0	Ⅲ	2	67	0	4	040110	0	0	0	24	158512	29	74.125	3.20833	153.292
1545	0	0	0	Ⅳ	3	67	0	8	080007	1	0	0	9	110284	39	51	5	209.889
1546	0	0	0	Ⅳ	3	76	0	6	060570	1	0	0	10	181223	33	48	4.8	182.2
1547	0	0	0	Ⅳ	3	68	0	5	050163	1	0	1	16	3.76095e+06	34	45.1875	8.4375	361.625
1548	0	0	0	Ⅳ	3	69	0	6	060020	0	0	0	5	40493.5	23	39.2	3.8	131.8
1549	0	0	0	Ⅲ	3	46	0	2	020110	1	0	0	4	93442.5	36	52	4.75	175.75
1550	0	0	0	Ⅳ	3	72	1	6	060020	0	0	0	4	28667.9	19	26.75	5.5	259
1551	0	0	0	Ⅲ	2	78	1	6	060020	0	0	0	2	186911	25	36.5	5.5	207
1552	0	0	0	Ⅳ	3	57	1	7	070041	1	0	0	32	477095	61	95.4688	6.34375	287.656
1553	0	0	0	Ⅳ	3	65	1	10	100180	0	0	0	7	53003.7	20	30.5714	2.42857	49.4286
1554	0	0	0	Ⅳ	3	75	1	4	040040	0	0	0	2	12688.8	26	66.5	10	425
1555	0	0	0	Ⅰ	1	51	1	4	040200	1	0	0	8	575420	55	91.375	15.375	625.5
1556	0	0	0	Ⅳ	3	57	0	8	080007	1	0	0	9	94650.7	37	62.6667	6.55556	290.889
1557	0	0	0	Ⅳ	3	65	1	6	060060	1	0	0	8	93068.6	33	37.625	4.625	157
1558	0	0	0	Ⅳ	3	53	0	12	12002x	0	0	0	39	363985	41	47.8205	2.71795	90.4359
1559	0	0	0	Ⅲ	2	53	0	8	080105	0	0	0	4	19700.2	23	30.75	4.5	169.75
1560	0	0	0	Ⅳ	3	71	0	6	06007x	1	0	0	13	626587	81	164.615	13.8462	749.769
1561	0	0	0	Ⅱ	2	92	0	6	060060	1	1	1	23	632663	48	72.5217	13.7826	591.913
1562	0	0	0	Ⅲ	3	65	0	12	12002x	0	0	0	3	94737.4	42	67.6667	5.66667	245
1563	0	0	0	Ⅲ	2	63	0	8	080007	0	0	0	2	27436.9	17	24.5	4.5	185
1564	0	0	0	NA	NA	61	0	6	06007x	0	0	0	12	70247.6	27	57.9167	4.08333	171.167
1565	0	0	0	Ⅲ	2	78	1	6	06007x	1	0	1	47	1.28888e+06	70	146.745	24.2553	1117.62
1566	0	0	0	Ⅳ	3	46	1	13	130030	0	0	0	17	415120	36	58.1176	11.6471	555.294
1567	0	0	0	Ⅳ	3	65	0	4	040040	0	0	0	22	198046	38	55.9545	7.63636	350.682
1568	0	0	0	Ⅳ	3	53	1	7	070041	1	0	0	55	676438	58	93.5818	12.1091	552.6
1569	0	0	0	Ⅲ	2	77	0	2	020240	1	0	0	10	202623	35	58.8	2.7	88.9
1570	0	0	0	Ⅲ	3	68	1	7	070341	1	0	0	23	444166	57	79.7391	4.56522	208.826
1571	0	0	0	Ⅳ	3	75	0	4	040040	0	0	0	3	22295.2	28	39.6667	4.33333	176.667
1572	0	0	0	Ⅳ	3	49	0	1	010070	0	0	0	5	103180	30	62.8	6.8	317.4
1573	0	0	0	Ⅳ	3	70	0	12	12002x	1	0	0	13	423326	59	93.3077	7.07692	321.231
1574	0	0	0	Ⅲ	2	78	0	13	130030	0	1	0	22	382117	32	51.4545	7.54545	319.045
1575	0	0	0	Ⅱ	2	75	1	7	070600	0	0	0	8	49347.1	29	38.875	12.25	656.5
1576	0	0	0	Ⅳ	3	67	1	5	050130	0	0	0	15	140521	25	64.6	4.8	175.733
1577	0	0	0	Ⅳ	3	55	0	6	060060	0	0	0	8	89498.5	32	53.875	8.625	391.125
1578	0	0	0	Ⅲ	3	68	1	5	050050	1	0	1	20	849752	43	44.4	10.75	473.35
1579	0	0	0	Ⅳ	3	83	0	11	110060	0	0	0	25	256303	48	88.08	8.88	388.56
1580	0	0	0	Ⅲ	3	79	1	2	020180	1	0	0	10	231848	41	67.8	3.8	135.3
1581	0	0	0	Ⅲ	2	68	0	2	020110	1	0	0	6	95051.5	33	46	4.33333	148.667
1582	0	0	0	Ⅱ	2	55	1	4	040040	0	0	0	22	801649	24	44.6364	3.22727	152.5
1583	0	0	0	Ⅲ	2	69	1	18	180040	0	0	0	41	423501	20	35.9024	6.09756	221.78
1584	0	0	0	Ⅳ	3	63	0				1	0	28	463591	56	100.643	7.07143	321.571
1585	0	0	0	Ⅱ	1	49	0	3	03001x	0	0	0	13	151771	31	67.8462	7.38462	361.846
1586	0	0	0	Ⅳ	3	41	1	1	010290	0	0	0	15	80730.5	26	61.2667	8.8	410.133
1587	0	0	0	Ⅳ	3	58	1	12	120010	0	0	0	4	352716	38	48.25	3	91.75
1588	0	0	0	Ⅲ	3	59	1	12	12002x	0	0	0	3	102968	47	74.6667	2.66667	112.333
1589	0	0	0	Ⅳ	2	65	0	4	040040	0	0	0	7	146876	24	46.5714	5.85714	244.286
1590	1	1	1	Ⅰ	1	67	0	1	010080	0	0	1	39	933931	61	253.256	10.641	499.513
1591	0	0	0	Ⅳ	3	77	0	1	010010	1	0	1	16	937830	42	76.25	4.75	194.5
1592	0	0	0	Ⅳ	3	84	0	5	050080	1	1	1	19	2.09169e+06	48	96.7895	12.9474	591.632
1593	0	0	0	Ⅱ	2	74	1	5	050163	1	1	1	32	748543	52	89.8438	14.625	612.688
1594	0	0	0	Ⅱ	2	67	1	5	050340	1	0	1	17	218361	44	59.5882	12.8824	556.824
1595	0	0	0	Ⅳ	3	68	0	12	12002x	0	0	0	5	81935.2	39	52	3.6	143
1596	0	0	0	Ⅳ	3	59	1	12	12002x	0	0	0	3	103535	35	36	3.33333	94.3333
1597	0	0	0	Ⅰ	1	87	1	1	010310	1	1	1	29	270080	95	407.31	25.2414	1178.76
1598	0	0	1	Ⅱ	2	67	0	1	010010	1	1	1	82	1.9291e+06	73	201.793	7.7561	376.585
1599	0	0	0	Ⅳ	3	48	1	18	180060	1	0	0	5	75747	36	46	4	148.4
1600	0	0	0	Ⅱ	2	45	0	10	100250	1	0	1	23	696670	42	62.1304	4.78261	221.652
1601	0	0	0	Ⅲ	2	76	0	6	060010	0	0	0	11	64242.9	24	40.9091	3.27273	128.909
1602	0	0	0	Ⅲ	2	74	0	13	130030	1	0	0	31	508630	46	66.6452	5.96774	267.226
1603	0	0	0	Ⅳ	3	69	1	4	040040	0	0	0	17	500537	38	62.0588	3.76471	172.706
1604	0	0	0	Ⅲ	3	62	1	6	060130	0	0	0	7	58919.8	31	55.1429	6.42857	286.286
1605	0	0	0	Ⅲ	3	65	1	6	060020	1	0	0	19	196174	38	52.7368	4.21053	163.316
1606	0	0	0	Ⅳ	3	61	1	6	06007x	0	0	0	8	67037.1	23	23.25	3.125	125.625
1607	0	0	0	Ⅳ	3	62	0	5	050170	1	0	0	11	674070	30	48.4545	5.63636	248.636
1608	0	0	0	Ⅳ	2	72	1	4	040110	0	0	0	4	113223	27	68.75	5.5	306.5
1609	0	0	0	Ⅳ	3	50	0	10	100020	1	0	1	27	352955	45	63.8148	1.96296	59.4074
1610	0	0	0	Ⅲ	2	79	1	6	060130	1	0	0	17	150110	28	79.4706	7.11765	309.706
1611	0	0	0	Ⅳ	3	51	1	6	060020	0	0	0	5	32615.9	42	44.2	4.6	201.8
1612	0	0	1	Ⅳ	2	70	0	13	130030	0	0	0	27	192370	38	60.3704	3.22222	129.333
1613	0	0	0	Ⅲ	2	68	0	7	070343	1	0	0	24	1.11668e+06	53	58.5	5	242
1614	0	0	0	Ⅳ	3	63	1	6	060040	0	0	0	5	131838	27	53.4	6	237.4
1615	0	0	0	Ⅱ	2	73	0	6	060260	1	0	0	8	284955	25	50.5	7.875	360.125
1616	0	0	0	Ⅳ	3	69	1	11	110080	0	0	0	4	21896.8	32	51.5
1617	0	0	0	Ⅳ	3	54	1	6	060020	1	0	0	3	40017	40	53.6667	8.33333	438
1618	0	0	0	Ⅲ	3	67	1	12	12002x	0	0	0	3	47681.1	35	46	3.33333	138.667
1619	0	0	0	Ⅳ	3	66	0	10	100020	1	0	0	7	297096	31	62.5714	5.71429	209.286
1620	0	0	0	Ⅱ	2	72	1	4	040150	0	1	0	10	63350.2	35	60.5	18.2	812.2
1621	0	0	0	Ⅱ	2	62	0	1	010010	1	1	1	54	2.06533e+06	55	83.963	4.98148	245.704
1622	0	0	0	Ⅲ	2	89	1	2	020110	1	0	0	4	83909.2	26	40.5	7	252.75
1623	0	0	0	Ⅰ	1	67	1	7	07034x	0	0	1	9	60385	64	185.222	8.44444	381.889
1624	0	0	0	Ⅲ	3	62	0	6	060010	1	0	0	13	191658	40	63.8462	6.23077	247.462
1625	0	0	0	Ⅰ	2	45	0	2	020220	1	0	0	13	89962.8	30	70	3.15385	119.846
1626	0	0	0	Ⅲ	3	41	0	14	140550	0	0	0	4	61687	23	44.5	6	286.75
1627	0	0	0	Ⅲ	3	83	0	2	020240	1	0	0	12	216783	37	61.4167	2.83333	106.583
1628	0	0	0	Ⅲ	3	48	1	2	020180	1	1	0	18	360079	38	62.3889	4.72222	177.889
1629	0	0	0	Ⅲ	2	55	1	2	020220	1	0	0	18	105450	27	58.1667	3.11111	81.5
1630	0	0	0	Ⅳ	3	55	0	5	050050	0	0	0	3	41285	22	41	5.66667	247
1631	0	0	0	Ⅲ	2	78	0	2	020110	1	0	0	6	172000	42	62.3333	6.5	240.833
1632	0	0	1	Ⅲ	2	88	0	2	020110	1	0	1	4	109269	44	46.25	9	449.75
1633	0	0	0	Ⅲ	3	59	1	12	120010	0	0	0	5	374621	35	54	3.2	108
1634	0	0	0	Ⅲ	3	76	0	2	020240	1	0	0	12	166761	27	56.75	3.91667	129.167
1635	0	0	0	Ⅱ	2	65	0	4	040040	1	0	1	9	142804	56	205.667	21.1111	1248.11
1636	0	0	0	Ⅲ	2	84	0	2	020210	1	0	0	7	149230	35	50.7143	3.14286	106.714
1637	0	0	0	Ⅲ	3	65	1	2	020180	1	0	0	12	247396	28	63.8333	3.33333	95.0833
1638	0	0	0	Ⅲ	2	80	1	2	020110	1	0	0	4	83205.3	34	47.75	4.5	150.5
1639	0	0	0	Ⅲ	3	68	0	12	12002x	0	0	0	3	95796.3	38	50.3333	2	55.6667
1640	0	0	0	Ⅳ	3	53	0	10	100070	0	0	0	22	151715	31	44	2.31818	60.2727
1641	1	1	1	Ⅲ	3	76	0	2	020210	1	1	1	23	431694	48	98.087	21.087	1100.48
1642	0	0	0	NA	NA	79	0	6	060050	1	0	0	11	327125	30	63.4545	5.90909	228.364
1643	0	0	0	Ⅳ	3	77	0	6	060050	1	0	0	16	268747	34	49.125	6.4375	275.688
1644	0	0	0	Ⅱ	2	89	0	6	060060	1	1	0	20	613407	38	69.75	12.75	582.3
1645	0	0	0	Ⅳ	3	60	0	4	040040	0	0	0	8	73510.2	33	42.375	4.5	215.5
1646	0	0	0	Ⅰ	1	81	1	5	050050	1	0	1	4	529510	62	157.5	10.5	479
1647	0	0	0	Ⅱ	2	64	1	6	060020	0	0	0	2	25307.8	26	32.5	4.5	229.5
1648	0	0	0	Ⅳ	3	59	0	4	040040	1	0	1	23	656072	44	48.7391	8.91304	400.478
1649	0	0	0	Ⅳ	3	61	0	6	060030	0	0	0	24	666072	28	55.25	4.54167	168.75
1650	0	0	0	Ⅲ	2	60	0				0	0	83	2.2146e+06	55	116.253	9.9759	421.639
1651	0	0	0	Ⅳ	3	64	1	10	100180	0	0	0	3	92411.6	27	43	4	157.667
1652	0	0	0	Ⅳ	3	47	1	10	100180	0	0	0	3	91588.3	17	37	3	117.333
1653	0	0	0	Ⅲ	2	86	0	3	03001x	0	0	0	44	641356	35	34.5909	4.27273	166.045
1654	0	0	0	Ⅳ	3	75	1	6	060050	1	0	0	13	277458	40	59.4615	6.61538	294.538
1655	0	0	0	Ⅲ	2	62	0	6	060295	0	0	0	16	1.26116e+06	28	63	5.0625	246.562
1656	0	0	0	Ⅲ	3	41	0	12	12002x	1	0	0	16	454621	46	89.8125	7.875	324.188
1657	0	0	0	Ⅳ	2	57	0	4	040040	0	0	0	27	535096	36	66.5926	4.07407	181.852
1658	0	0	0	Ⅳ	3	68	1	7	070160	1	0	0	20	148460	36	59.5	4.65	223.65
1659	0	0	0	Ⅳ	3	73	1	6	060050	1	0	0	23	615964	62	95.8261	9.6087	457.435
1660	0	0	0	Ⅳ	2	78	0	5	050163	1	0	0	12	897221	34	58.1667	7.91667	321.083
1661	0	0	0	Ⅳ	3	50	1	3	030150	1	0	0	4	55889.8	21	42.75	4.25	167.25
1662	0	0	0	Ⅳ	3	55	0	7	070560	0	0	0	5	31050.4	24	37.6	4.2	173.6
1663	0	0	0	NA	NA	62	0	13	130030	1	1	1	34	2.46676e+06	40	60.5294	7.88235	349.353
1664	0	0	0	Ⅲ	3	50	1	6	06007x	0	0	0	5	238029	27	71.6	8.8	399.6
1665	0	0	0	Ⅱ	2	41	0	10	100260	1	0	1	15	654316	55	135.267	7.86667	370.733
1666	0	0	0	Ⅳ	3	64	1	10	100180	0	0	0	6	126154	28	50.6667	4.66667	211.5
1667	0	0	0	Ⅲ	3	85	0	2	020110	1	0	0	6	120213	28	42.6667	4.83333	171
1668	0	0	0	Ⅲ	3	82	0	2	020160	1	0	0	11	236153	31	62.2727	4.36364	168.091
1669	0	0	0	Ⅳ	3	44	0	3	030350	0	0	0	10	220276	32	46.2	4.4	187
1670	0	0	0	Ⅳ	3	67	1	10	100250	1	0	0	11	599386	35	59.9091	5.54545	282.182
1671	0	0	0	Ⅳ	2	80	0	5	050130	0	0	0	21	189856	24	78.1429	6.47619	261.238
1672	0	0	0	Ⅳ	3	81	1	5	050050	0	0	0	3	91297.8	21	41.6667	5.33333	206.333
1673	0	0	0	NA	NA	58	1	18	180040	1	0	0	24	1.1994e+06	50	60.9167	3.75	174.542
1674	0	0	0	Ⅱ	1	66	1	6	060370	0	0	1	31	523137	78	115.226	10.8387	459.452
1675	0	0	0	Ⅰ	1	91	1	1	010060	0	1	1	16	98530.7	68	197.688	10.875	517.375
1676	0	0	0	Ⅲ	2	72	1	6	060035	1	0	0	12	379966	40	75.3333	15	668.5
1677	0	0	0	Ⅳ	3	75	1	6	060020	1	0	0	14	412980	55	94.8571	8.57143	384
1678	0	0	0	Ⅳ	2	48	0	6	060020	0	0	0	9	423772	29	40.5556	4.33333	183.889
1679	0	0	0	Ⅳ	3	70	1	5	050050	1	0	0	7	708226	36	68.1429	6.14286	276.286
1680	0	0	0	Ⅳ	3	82	0	6	060050	1	0	0	13	239571	38	74.4615	6.84615	325.462
1681	0	0	0	Ⅰ	2	63	1	5	050070	1	0	0	5	1.19519e+06	33	55.2	5.4	219.2
1682	0	0	0	Ⅲ	3	66	1	16	160610	1	0	0	21	485573	50	61.5238	6.19048	298.571
1683	0	0	0	Ⅳ	3	74	0	8	080007	1	0	0	10	116368	41	60.7	6.1	277.7
1684	0	0	0	Ⅳ	3	71	1	7	070341	0	0	0	8	62610.8	29	44	4.375	178.5
1685	0	0	0	Ⅳ	3	50	0	18	180040	1	0	0	45	520868	51	52.3778	3.33333	146.756
1686	0	0	0	Ⅲ	3	56	1	8	080007	1	0	0	11	123496	44	61.5455	6.09091	295.545
1687	0	0	0	Ⅳ	3	78	1	7	070020	0	0	0	8	97796.9	17	21.375	1.375	47.5
1688	0	0	0	Ⅲ	2	67	0	7	070343	1	0	0	60	1.59608e+06	70	97.75	6.03333	281.683
1689	1	0	0	Ⅲ	2	52	0	7	07040x	1	1	1	19	1.14823e+06	60	104	15.4211	766.526
1690	0	0	0	Ⅲ	3	75	1	6	060010	1	0	1	38	842258	73	92.1842	7.5	329.842
1691	0	0	0	Ⅱ	2	75	1	12	120030	0	0	0	5	25651.7	26	76.8	16.2	812.2
1692	0	0	0	Ⅲ	2	60	1	5	050170	1	0	0	4	443445	32	43.25	5.5	223.25
1693	1	0	0	Ⅲ	2	59	0	12	120090	0	0	1	16	234072	46	110.375	21	1053.81
1694	0	0	0	Ⅲ	3	62	1	6	060040	0	0	0	8	226194	23	50.25	5.75	256.625
1695	0	0	0	Ⅳ	3	67	0	6	060010	0	0	0	14	81299	23	34.4286	2.5	95.7143
1696	0	0	0	Ⅱ	2	74	0	5	050050	1	0	0	6	867630	32	74.3333	5.5	249.167
1697	0	0	0	Ⅲ	3	84	1	6	060010	0	0	0	11	88129.6	23	39.7273	4.09091	178.364
1698	0	0	0	Ⅳ	3	46	0	10	100070	0	0	0	16	101259	23	43.9375	7.875	410.938
1699	0	0	0	Ⅳ	3	65	0	5	050070	1	0	0	5	634692	31	57.6	3.8	153
1700	0	0	0	Ⅳ	3	75	1	5	050070	1	0	0	5	1.19995e+06	24	47.4	3.4	143
1701	0	0	0	Ⅲ	3	54	0	7	070341	1	0	0	21	334218	52	58.4286	4.80952	218.81
1702	0	0	1	Ⅱ	2	80	1	1	010010	1	1	1	85	1.96868e+06	65	137.294	7.90588	398.271
1703	0	0	0	Ⅲ	2	45	0	13	130030	1	0	0	80	903211	30	43.5625	6.75	275.225
1704	0	0	0	Ⅳ	2	44	1	10	100202	0	0	0	5	38565.5	20	37.4	3.4	152.2
1705	0	0	0	Ⅳ	2	74	0	5	050130	0	0	0	13	150764	38	54.3846	3.69231	156.385
1706	0	0	0	Ⅳ	3	51	0	3	030390	0	0	0	10	51832.2	25	25.1	5.4	234.2
1707	0	0	0	Ⅲ	3	42	1	1	010110	0	0	0	17	1.03521e+06	27	50.2353	3.47059	133.765
1708	0	0	0	Ⅳ	3	67	1	1	010155	0	0	0	25	196792	35	56.08	5.16	244.76
1709	0	0	0	Ⅳ	3	74	0	13	130030	0	0	0	35	192743	31	50.8857	4.6	238.343
1710	0	0	0	Ⅳ	3	66	0	6	060130	1	0	0	21	279710	26	40.0952	4.14286	136.905
1711	0	0	0	Ⅳ	3	64	0	10	100071	0	0	0	15	90914	26	36.4667	3.06667	104.333
1712	0	0	0	Ⅳ	3	72	1	4	040040	0	0	0	30	246438	20	41.7667	2.96667	133.367
1713	1	1	0	Ⅱ	2	67	0	1	010170	0	1	0	28	229522	27	55.8929	4.75	226.071
1714	0	0	0	Ⅲ	3	68	0	3	03001x	0	0	0	52	463787	34	43.0385	5.19231	228.423
1715	0	0	0	Ⅱ	2	81	1	1	010010	0	1	1	15	83994.8	61	98.4667	7.33333	330.733
1716	0	0	0	Ⅳ	3	59	0	10	100180	0	0	0	3	100289	24	42	5	221.667
1717	0	0	0	Ⅲ	2	85	1	7	070350	1	0	0	27	315261	55	80.963	5.77778	280.741
1718	0	0	0	Ⅳ	2	66	0	5	050050	1	0	0	4	602442	42	70.75	4.25	134.25
1719	0	0	0	Ⅱ	2	74	1	11	110310	0	1	0	7	51358	35	94.7143	9.85714	461.714
1720	0	0	0	Ⅲ	3	73	1	6	060035	1	1	1	54	761945	65	106.685	8.98148	429.5
1721	0	0	0	Ⅳ	3	66	0	2	020220	1	0	0	12	67415	26	57.5833	3.58333	102.083
1722	0	0	0	Ⅲ	2	77	0	6	060340	1	0	0	19	157840	38	72.5263	8.52632	340.947
1723	0	0	0	Ⅳ	3	68	0	4	040110	0	0	0	16	88516.6	27	50.625	3.0625	135.938
1724	0	0	0	Ⅲ	3	65	1	6	060010	0	0	0	10	125670	39	77.6	8.8	428.1
1725	0	0	0	Ⅳ	3	72	0	6	06007x	0	0	0	17	137026	27	41.5294	4.05882	161.118
1726	0	0	0	Ⅲ	2	75	1	4	040040	0	0	0	2	20139.2	17	27	10	496
1727	0	0	0	Ⅳ	3	64	1	6	060040	0	0	0	6	44958.9	26	35.5	4.5	171.833
1728	0	0	0	Ⅳ	3	60	1	4	040040	0	0	0	16	166522	31	39.4375	5.5	190.625
1729	0	0	0	Ⅳ	3	45	0	11	110050	0	0	0	8	64936.7	26	39.375	6.25	223.25
1730	0	0	0	Ⅱ	1	68	1	1	010060	0	0	1	15	181900	66	144.133	8.46667	373.067
1731	0	0	0	Ⅱ	2	78	0	7	07040x	0	0	0	11	83454	31	35.3636	3.90909	182.091
1732	0	0	0	Ⅳ	3	58	1	9	090010	1	0	0	8	174791	56	70.75	7.25	365.125
1733	0	0	0	Ⅳ	3	65	0	2	020160	1	0	0	14	250494	26	66.0714	3.14286	88.6429
1734	0	0	0	Ⅳ	3	73	0	10	100020	0	0	0	9	49688.9	20	30.4444	3.77778	160.889
1735	0	0	0	Ⅳ	2	65	0	6	060050	0	1	0	10	76058.8	30	45.7	4.7	182.7
1736	0	0	0	Ⅳ	3	69	1	4	040040	0	0	0	3	20745.1	24	46	5	245
1737	0	0	0	Ⅳ	3	67	1	4	040040	0	0	0	43	663813	44	63.7907	5.7907	248.14
1738	0	0	0	Ⅲ	2	78	1	6	060020	1	0	0	5	169514	43	80	6.4	326.8
1739	0	0	0	Ⅳ	3	82	0	6	060050	1	0	0	9	261541	33	51.8889	8.66667	378.556
1740	0	0	0	Ⅲ	2	66	1	4	040040	1	1	1	45	1.27251e+06	43	118.133	10	498.378
1741	0	0	0	Ⅱ	2	53	0	7	070341	1	0	1	22	1.86954e+06	71	134.591	17	795.864
1742	0	0	0	Ⅳ	3	63	0	11	110060	0	0	0	4	31541	28	39.5	7	297.25
1743	1	1	0	Ⅲ	2	79	0	6	060010	0	0	0	11	81985.4	30	58.9091	5.36364	206.182
1744	0	0	0	Ⅲ	3	73	0	2	02001x	1	0	0	3	234625	34	31	4.33333	163.667
1745	0	0	0	Ⅳ	3	50	0	10	100020	0	0	0	6	213984	37	72.6667	7.16667	285.5
1746	0	0	0	Ⅲ	3	62	0	2	020180	1	0	0	11	336033	38	59.8182	4.27273	168.909
1747	0	0	0	Ⅳ	3	58	0	1	010155	0	0	0	29	491600	54	43.1724	3.82759	166.241
1748	0	0	0	Ⅲ	3	65	0	18	180040	1	0	0	10	138832	33	54.3	3.1	105.5
1749	0	0	0	Ⅲ	2	77	0	2	020110	1	0	0	9	173204	39	57.5556	5.55556	201.889
1750	0	0	0	Ⅲ	2	77	1	2	020110	1	0	0	5	97936.5	33	50.8	5.2	178.8
1751	0	0	0	Ⅳ	3	82	0	2	020220	1	0	0	11	213541	37	60.3636	5.45455	232.909
1752	0	0	0	NA	NA	57	1	7	070343	0	0	0	9	64755	33	65.4444	4.33333	206.778
1753	0	0	0	Ⅳ	3	69	1	2	020160	1	0	0	13	243731	29	56.1538	5.07692	189.615
1754	0	0	0	Ⅳ	2	79	1	2	020280	1	0	0	17	330820	23	61.1176	6.23529	231.471
1755	0	0	0	Ⅲ	3	75	1	13	130020	0	0	0	11	84015.2	19	64.5455	9	411.818
1756	0	0	0	Ⅳ	2	59	1	1	010140	0	0	0	14	117453	21	38	3.57143	162.714
1757	0	0	0	Ⅲ	2	65	0	11	110270	0	0	0	42	296049	28	49.9762	5.42857	219.238
1758	0	0	0	Ⅳ	3	56	1	12	12002x	0	0	0	3	97074.3	40	55	3	90
1759	0	0	0	Ⅲ	2	58	0	6	06007x	1	0	0	37	1.02012e+06	38	66.7568	7.54054	336.541
1760	0	0	1	Ⅰ	1	56	0	1	010010	0	1	1	33	441574	52	158.03	5	238.455
1761	0	0	0	NA	NA	78	1	6	060020	0	0	0	5	33660.2	28	44.8	5.6	236.6
1762	0	0	0	Ⅳ	3	59	0	4	040040	0	0	0	12	134152	29	46.0833	8.25	345.833
1763	0	0	0	Ⅲ	2	66	0	4	040040	0	0	0	25	420544	22	37.44	6.04	218.32
1764	0	0	0	Ⅳ	3	54	0	4	040200	1	0	0	19	590497	58	98.4211	10.3684	511.316
1765	0	0	0	Ⅳ	3	76	0	6	060010	1	0	1	33	840203	77	105.182	7.81818	363.758
1766	0	0	0	Ⅳ	3	68	1	3	03001x	1	0	0	6	78058.3	25	37.3333	4.33333	226.833
1767	0	0	0	Ⅳ	3	67	0	4	040040	1	0	1	16	452915	37	44.8125	7.3125	294.5
1768	0	0	0	Ⅲ	2	82	1	4	040040	0	0	0	9	52249.2	19	51.8889	6.88889	256.333
1769	0	0	0	Ⅳ	2	68	1	6	06007x	0	0	0	8	263582	22	47.625	6.125	269.75
1770	0	0	0	Ⅳ	3	45	1	1	010010	1	0	1	13	1.37735e+06	58	75.6923	6.76923	354.308
1771	0	0	0	NA	NA	75	1	11	110080	0	0	0	2	10928.3	20	38.5	8	337
1772	0	0	0	Ⅲ	2	68	0	12	12002x	1	0	0	9	438352	53	97	9	401.778
1773	0	0	0	Ⅲ	3	45	0	3	03001x	1	0	0	21	269214	33	62.2857	4.85714	237.857
1774	0	0	0	Ⅲ	2	79	1	5	050050	1	1	1	36	4.81936e+06	22	3.61111	0.944444	34.3889
1775	0	0	0	Ⅳ	3	67	0	4	040040	0	0	0	20	180128	22	27.4	3.65	163.75
1776	0	0	0	Ⅳ	3	68	0	5	050080	0	0	0	4	70485.9	36	48	4.75	191
1777	0	0	0	Ⅲ	3	71	0	4	040040	0	0	0	2	10644.5	18	32	7.5	291
1778	0	0	0	Ⅱ	2	50	1	12	120230	1	0	1	3	46717.8	19	31.6667	1.66667	64
1779	0	0	0	Ⅲ	3	76	0	13	130010	1	0	0	49	2.23495e+06	37	76.4082	12.5102	568.898
1780	0	0	0	Ⅳ	3	63	0	6	060010	0	0	0	9	96950.1	21	54.4444	5.88889	244.667
1781	0	0	0	Ⅳ	3	78	1	11	110080	0	0	0	6	53890.9	20	29.6667	3.5	158.5
1782	0	0	0	Ⅲ	3	72	1	5	050170	1	0	1	24	465745	39	52.8333	8.54167	379.333
1783	0	0	0	Ⅲ	3	64	0	10	100335	0	0	0	24	304949	33	43.0417	4.29167	195.958
1784	0	0	0	Ⅳ	3	71	1	5	050070	0	0	0	5	41972.5	23	52	3.6	177.2
1785	0	0	0	Ⅳ	3	47	0	1	010010	1	0	1	19	969183	52	96.6316	4.57895	223.316
1786	0	0	0	Ⅲ	3	64	0	2	020200	1	0	0	10	244589	38	61.4	3.4	87.5
1787	0	0	0	Ⅰ	1	63	1	1	010010	0	0	0	2	26261	34	65.5	7.5	365.5
1788	0	0	0	Ⅱ	1	92	0	6	060370	1	1	1	36	1.83315e+06	105	121.917	9.47222	492.583
1789	0	0	0	Ⅱ	2	79	1	18	180010	0	1	1	26	5.01416e+06	49	56.8077	9.57692	449.577
1790	0	0	0	Ⅳ	3	75	0	6	060360	1	0	0	9	76879.6	30	48.8889	5.55556	197.778
1791	0	0	0	Ⅳ	3	60	0	4	040040	1	0	1	13	521720	44	45.5385	8.84615	401.385
1792	0	0	0	Ⅳ	3	66	0	4	040040	1	0	1	22	599564	46	57.0909	11.6364	517.455
1793	0	0	0	Ⅳ	3	68	1	6	060040	0	0	0	3	19058.9	25	39.3333	3	159
1794	0	0	0	Ⅳ	3	73	0	6	06007x	1	0	0	16	202950	30	58.375	6.1875	267.875
1795	0	0	0	Ⅳ	3	53	0	3	03001x	0	0	0	21	195757	27	61.9048	4.85714	219.048
1796	1	0	0	Ⅲ	2	85	0	3	03001x	1	0	0	29	343850	45	50.6207	5.37931	236.31
1797	0	0	0	Ⅳ	3	65	1	3	03001x	1	0	0	18	354359	40	61.8889	4.5	201.389
1798	0	0	0	Ⅲ	3	60	0	3	03001x	1	0	0	8	92275.3	33	33.625	3.75	151.75
1799	0	0	0	Ⅲ	3	70	1	9	090010	0	0	0	5	165854	38	52.4	5.6	307.6
1800	0	0	0	Ⅲ	2	81	0	6	060130	0	0	0	12	66771.5	37	56.75	6.91667	336.833
1801	0	0	0	Ⅳ	3	58	1	7	070030	1	0	0	29	526464	55	55.8276	4.75862	227.241
1802	0	0	0	Ⅳ	3	66	1	4	040040	0	0	0	5	41868.6	27	40.6	3.6	178.6
1803	0	0	0	Ⅳ	3	70	0	4	040040	1	0	0	16	499918	43	53.1875	10.25	450.562
1804	0	0	0	Ⅳ	3	56	0	5	050070	1	0	0	5	1.19896e+06	29	55.2	9.4	424.6
1805	0	0	0	Ⅲ	2	42	1	12	120180	0	0	0	23	125177	37	57.8696	5.30435	237.565
1806	0	0	0	Ⅲ	2	79	1	6	06007x	1	0	0	18	370059	31	44.0556	5.5	238.667
1807	0	0	0	Ⅰ	1	76	1	4	040020	0	0	0	6	34515.7	17	38.1667	6	241.833
1808	0	0	0	Ⅱ	2	77	0	5	050050	0	0	0	7	110749	23	43.4286	5	196.286
1809	0	0	0	Ⅲ	3	61	1	6	060020	1	0	0	20	224999	43	81.55	7.2	342.45
1810	0	0	0	Ⅳ	3	59	0	13	130030	0	0	0	21	419460	30	51.3333	3.47619	162.429
1811	0	0	1	Ⅳ	2	83	0	5	050170	1	0	0	4	593725	35	74.5	5.5	287
1812	0	0	0	Ⅲ	3	75	0	7	070040	0	0	0	20	218997	33	47.75	9.15	437.8
1813	0	0	0	Ⅳ	3	73	0	6	060040	1	1	1	27	914918	87	180.556	12.6667	657.333
1814	0	0	0	Ⅲ	2	55	1	13	130040	1	0	0	23	528192	37	37.7391	6.91304	318.261
1815	0	0	0	Ⅳ	3	75	1	4	040040	0	0	0	12	76960.7	28	69.0833	5.16667	199.583
1816	0	0	0	Ⅳ	3	80	1	6	060020	1	0	0	11	78406.4	33	54.6364	4.81818	213.636
1817	0	0	0	Ⅳ	3	63	0	4	040040	0	0	0	25	627678	35	78.28	7.56	384.68
1818	0	0	0	Ⅲ	3	75	1	2	020350	0	0	0	2	149827	29	32	3.5	135
1819	0	0	0	Ⅲ	3	62	0	2	020160	1	0	0	17	282398	26	61.5882	3	97.3529
1820	0	0	0	Ⅲ	2	65	1	5	050170	1	0	0	4	486066	34	52.5	4.75	216.25
1821	0	0	0	Ⅲ	3	50	0	2	020110	1	0	0	5	97539.3	37	54.8	5	179.2
1822	0	0	0	Ⅲ	3	51	1	2	020180	1	0	0	10	244791	37	62.8	3.6	115
1823	0	0	0	Ⅲ	2	85	0	2	020200	1	0	0	13	245411	29	59	3.84615	125
1824	0	0	0	Ⅳ	3	55	1	2	020220	1	0	0	10	68847.4	34	44.7	7.1	287.8
1825	0	0	0	Ⅱ	2	90	0	2	020220	1	1	0	8	209442	37	55.875	7	321.75
1826	0	0	0	Ⅲ	3	77	0	2	020210	1	0	0	14	341194	35	58	4.5	157.571
1827	0	0	0	Ⅳ	2	65	1	2	020220	1	0	0	7	197157	39	54.8571	4.14286	134.429
1828	0	0	0	Ⅳ	3	79	0	2	020110	1	0	0	4	90126	44	55.25	4.25	181.25
1829	0	0	0	Ⅲ	2	78	0	2	020220	1	0	0	9	121629	40	59.4444	3.66667	141.333
1830	0	0	0	Ⅲ	3	76	1	2	020220	1	0	0	9	123795	37	38.4444	7.33333	336.333
1831	0	0	0	Ⅲ	3	76	1	2	020220	1	0	0	7	187955	39	46.8571	3.57143	118.571
1832	0	0	0	Ⅱ	2	77	0	2	020110	1	0	0	4	126025	38	65.25	10.75	431.75
1833	0	0	0	Ⅲ	3	55	1	2	020110	1	0	0	5	94772.5	32	49	4	164
1834	0	0	0	Ⅳ	3	78	1	11	110070	0	0	0	15	151398	45	90.4	5.93333	228.6
1835	0	0	0	Ⅳ	3	55	0	6	060010	0	0	0	11	72123.1	21	29.9091	3.81818	120.091
1836	0	0	0	Ⅲ	3	69	1	18	180040	0	0	0	2	17733.5	19	27	6	230.5
1837	0	0	0	Ⅳ	3	53	1	5	050050	1	0	0	5	735781	33	48.2	4.2	182.2
1838	0	0	0	Ⅲ	3	79	1	6	060040	0	0	0	5	42553.2	20	26.8	3.2	103.6
1839	0	0	0	Ⅰ	1	73	1	6	060570	1	0	1	275	4.67293e+06	73	107.196	21.4545	1006.61
1840	0	0	0	Ⅲ	2	68	1	5	050210	1	0	0	9	2.70313e+06	50	89	4.33333	196.556
1841	0	0	0	Ⅳ	3	66	0	5	050070	1	0	0	5	1.29703e+06	29	66.6	7.8	354.8
1842	0	0	0	Ⅳ	3	78	0	6	060060	1	0	0	8	304751	30	58.375	4.875	201.875
1843	0	0	0	Ⅲ	3	71	1	6	060100	1	0	0	5	40840.3	27	44.8	7	329
1844	0	0	0	Ⅳ	3	81	1	6	060330	0	0	0	3	51348.5	21	28	3	128.333
1845	0	0	0	Ⅳ	3	61	1	6	060020	0	1	0	8	191474	30	61.25	7.125	334
1846	0	0	0	Ⅲ	3	63	0	10	100070	0	0	0	17	109103	21	35.0588	3.41176	136.588
1847	0	0	0	Ⅳ	2	71	0	5	050050	1	0	1	27	1.23855e+06	43	71.8889	12.037	564.852
1848	0	0	0	Ⅱ	2	67	1	1	010060	0	0	0	13	95248.1	34	64.9231	3.92308	165.231
1849	0	0	0	Ⅳ	3	54	0	12	12002x	0	0	0	4	105884	45	54	3.5	126.5
1850	0	0	0	Ⅳ	3	57	1	5	050070	1	0	0	5	1.21642e+06	30	62	4	179.2
1851	0	0	0	Ⅲ	3	77	0	6	060060	1	0	0	35	1.11526e+06	63	81.3143	6.48571	274.886
1852	0	0	0	Ⅲ	2	73	1	7	070560	0	0	0	22	606792	36	57.5	6.63636	290.636
1853	0	0	0	Ⅱ	1	49	0	1	010230	0	1	1	8	114485	64	241.25	17.875	838.25
1854	0	0	0	Ⅲ	2	81	1	7	070343	1	0	0	23	252783	50	73.8261	5.52174	265.826
1855	0	0	0	Ⅲ	3	80	0	8	080007	1	0	0	3	24328	23	46.6667	4.33333	184.667
1856	0	0	0	Ⅳ	3	57	1	4	040040	0	0	0	12	421088	22	35.3333	3.33333	126.583
1857	0	0	0	Ⅲ	2	76	1	6	060050	1	0	1	37	919829	60	102.027	14.2432	660.973
1858	0	0	0	Ⅲ	2	85	0	2	020240	1	0	0	12	256318	33	60.9167	3.58333	117.083
1859	0	0	0	Ⅲ	2	82	0	6	060160	1	0	0	19	166374	31	42.9474	10.3684	416.895
1860	0	0	0	Ⅳ	3	70	0	3	030350	0	0	0	11	219295	33	39.0909	4.18182	197.182
1861	0	0	0	Ⅳ	3	66	1	11	110080	1	0	0	15	497221	44	79.8	6.6	277.267
1862	0	0	0	Ⅳ	3	68	0	10	100180	1	0	1	14	360678	36	54.8571	5.35714	215.357
1863	0	0	0	Ⅳ	3	59	1	7	070341	1	0	1	11	359952	52	88.8182	5.45455	271.182
1864	1	0	1	Ⅲ	3	56	1	1	01021x	0	1	1	85	573899	39	63.3882	6.88235	259.306
1865	0	0	0	Ⅳ	3	75	1	6	06007x	0	0	0	7	67516.3	22	43.2857	5.28571	195.286
1866	0	0	0	Ⅲ	2	79	1	11	110070	1	0	0	11	111003	35	85.9091	7.18182	307.455
1867	0	0	0	Ⅳ	3	74	1	11	110080	0	0	0	2	10456.7	28	39	4.5	232.5
1868	0	0	0	Ⅳ	3	68	0	6	060040	1	0	0	12	74649.3	26	39.25	5.5	174.583
1869	1	1	1	Ⅳ	2	63	1	1	01021x	0	1	0	58	508159	33	35.1379	9.05172	373.621
1870	0	0	0	Ⅲ	2	68	1	18	180050	1	0	1	8	130996	31	56.125	6.875	313
1871	0	0	0	Ⅳ	3	65	1	12	12002x	0	0	0	8	124908	46	74.125	3.5	115.375
1872	0	0	0	Ⅰ	2	73	0	11	110420	1	0	0	10	82862.1	31	60.5	5.4	235.4
1873	0	0	0	Ⅲ	2	68	0	6	06007x	0	0	0	3	23785.6	22	36	18.6667	1003.67
1874	0	0	0	Ⅲ	3	43	1				0	0	9	329611	37	83	8.33333	394.778
1875	0	0	0	Ⅳ	3	46	1				0	1	25	1.61164e+06	45	64.96	6	244.72
1876	0	0	0	Ⅳ	3	65	1				0	0	10	343374	41	67.2	7.5	351.7
1877	0	0	0	Ⅲ	3	48	0				0	0	10	334563	34	56.5	7.9	324.1
1878	0	0	0	Ⅳ	3	73	0	12	120010	0	0	0	3	87169.6	35	43	2	68.3333
1879	0	0	0	Ⅳ	2	74	1	7	070343	0	0	0	3	56202.6	24	35	4	227
1880	0	0	0	Ⅲ	3	76	1	13	130030	0	0	0	14	459832	31	45.5714	4.42857	165.5
1881	0	0	0	Ⅲ	3	69	0	6	060030	0	0	0	3	378935	37	43	3.33333	131
1882	0	0	0	Ⅲ	3	81	0	1	010155	0	0	0	8	48502.9	26	28	2.375	106.25
1883	0	0	0	Ⅲ	2	75	0	7	07040x	1	0	0	23	307425	42	38.6522	4.13043	190.478
1884	0	0	0	Ⅳ	3	76	0	4	040040	0	1	0	25	370564	35	54.4	5.72	266.2
1885	0	0	0	Ⅳ	3	58	0	8	080007	1	0	0	5	78367.4	24	58.4	6.4	296.4
1886	0	0	0	Ⅳ	3	57	1	5	050070	1	0	0	11	1.2657e+06	34	111.455	6.36364	283.091
1887	0	0	0	Ⅱ	1	74	0	7	07010x	1	1	1	29	610593	46	70.4828	9.68966	449.034
1888	0	0	0	Ⅲ	3	71	0	7	07040x	1	1	0	22	1.11048e+06	52	63.5	5.81818	270.364
1889	0	0	0	Ⅱ	2	63	0	5	050170	1	1	1	49	1.41353e+06	62	75.0204	13.0816	626.082
1890	0	0	0	Ⅲ	3	67	0	6	06007x	0	0	0	13	295760	30	54.6923	4.69231	223.769
1891	0	0	0	Ⅲ	3	43	0	11	110280	0	0	0	19	123507	23	38.8421	5.42105	244.368
1892	0	0	0	Ⅳ	3	56	0	5	050070	1	0	0	5	661845	30	52.6	4.2	175.8
1893	0	0	0	Ⅲ	2	88	0	13	130030	1	1	0	44	811012	35	50.9545	6.36364	270.727
1894	0	0	0	Ⅲ	2	67	0	13	130060	0	0	0	14	377664	23	44.0714	6.28571	280.143
1895	0	0	0	Ⅰ	1	81	1	4	040160	0	1	1	21	1.66271e+06	36	33.8571	2.42857	136
1896	0	0	0	Ⅲ	2	76	1	4	04026x	1	0	1	6	433885	38	55	4	162.167
1897	0	0	0	Ⅳ	3	75	1	5	050050	0	0	0	3	209374	22	43	3	98.6667
1898	0	0	0	Ⅳ	3	73	1	5	050050	1	0	0	15	1.29744e+06	34	86.2667	5.33333	226.267
1899	0	0	0	Ⅳ	3	47	0	4	040110	0	0	0	21	178641	28	44.619	2.80952	128.381
1900	0	0	0	Ⅲ	2	61	1	5	050050	1	0	0	4	458292	27	43	5	181
1901	0	0	0	Ⅲ	2	61	0	4	040040	0	0	0	8	206986	24	48.25	5.875	212.25
1902	0	0	0	Ⅲ	2	70	0	8	080100	0	0	0	29	180651	27	53.5172	4.51724	198.103
1903	0	0	0	Ⅳ	3	66	1	4	040110	0	0	0	3	24344.8	26	31	2.66667	96.3333
1904	0	0	0	Ⅳ	3	63	0	5	050161	1	0	1	10	3.73702e+06	49	56.8	10.8	458.6
1905	0	0	0	Ⅳ	3	53	0	6	060335	1	0	0	19	178018	34	56.8421	8.42105	353.368
1906	0	0	0	Ⅲ	2	83	0	8	080007	1	1	0	15	105287	25	35.5333	5.4	268.267
1907	0	0	0	Ⅲ	3	48	1	7	070560	0	0	0	6	33400.8	27	34.6667	4.33333	185.833
1908	1	1	1	Ⅱ	1	89	0	1	010170	0	1	1	28	275147	50	152.821	8.46429	373.857
1909	0	0	0	Ⅰ	1	81	1	1	010030	1	1	1	32	2.03473e+06	66	189.844	6.78125	306.281
1910	0	0	0	Ⅳ	3	88	0	5	050163	1	0	1	23	2.73135e+06	59	60.913	10	442.609
1911	0	0	0	Ⅲ	3	82	0	11	11013x	1	0	0	15	150721	35	88.7333	5.6	263.467
1912	0	0	0	Ⅲ	2	58	0	5	050170	1	1	1	18	1.02185e+06	52	68.8889	11.6667	537.389
1913	0	0	0	Ⅳ	2	75	1	5	050170	1	0	1	20	569303	31	37.7	10.7	474.15
1914	0	0	0	Ⅲ	2	76	1	5	050050	1	0	1	21	1.56309e+06	40	47.4286	8.09524	366.952
1915	0	0	0	Ⅳ	3	75	1	6	060020	1	0	0	19	462260	66	133.895	9.15789	426.263
1916	0	0	0	Ⅳ	3	69	0	4	040040	1	0	1	16	438358	31	41.3125	10.3125	466.938
1917	0	0	0	Ⅲ	2	84	0	6	060020	1	1	1	23	613199	68	159.913	11.3478	576.913
1918	0	0	0	Ⅲ	2	79	1	6	060020	1	1	0	16	587326	62	121.375	10.9375	556.875
1919	0	0	0	Ⅱ	2	66	1	6	060340	0	0	0	4	39875.4	21	50.25	5	200.75
1920	0	0	0	Ⅲ	3	64	1	8	080140	0	0	0	5	31972.1	28	30.4	5.8	295.4
1921	0	0	0	Ⅱ	2	73	1	4	040110	0	0	1	70	640957	59	293.786	14.6857	761.457
1922	0	0	0	Ⅱ	1	40	0	12	120182	1	0	0	51	566780	65	77	4.98039	201.902
1923	0	0	0	Ⅳ	3	62	0	3	03001x	1	0	1	40	626178	64	68.2	6.45	322.275
1924	0	0	0	Ⅱ	1	68	1	11	110310	0	0	1	5	29260.5	34	87	10.6	513.2
1925	0	0	0	Ⅲ	2	74	1	1	010050	1	1	1	11	113869	57	123.273	9.45455	436.818
1926	0	0	0	Ⅲ	3	69	1	6	060010	0	0	0	11	67628	25	30.5455	3.27273	142.364
1927	0	0	0	Ⅳ	3	69	0	6	060050	1	0	0	12	305418	30	41.25	6.41667	270.5
1928	0	0	0	Ⅰ	1	86	1	1	010060	0	1	1	11	86236.4	65	237.545	10.3636	520.364
1929	0	0	0	Ⅱ	2	60	1	11	11012x	0	0	1	4	26741.2	38	122.75	10.75	485.75
1930	0	0	0	Ⅲ	3	67	1	12	12002x	0	0	0	3	49869.1	37	60	3.66667	122.333
1931	0	0	0	Ⅳ	2	63	1	11	110310	0	0	0	10	80359.7	35	66.1	7.3	334
1932	0	0	1	Ⅰ	1	48	1	1	010020	1	1	1	22	1.15591e+06	83	242.227	15.5	729.727
1933	0	0	0	Ⅳ	3	62	1	4	040040	0	0	0	9	230872	42	46.4444	4.88889	216.111
1934	0	0	0	Ⅱ	2	61	1	11	11012x	0	0	0	2	10744.2	31	65.5	9.5	406
1935	0	0	0	Ⅲ	2	74	0	3	030380	0	0	0	12	95765.2	42	71.1667	7.58333	300.083
1936	0	0	0	Ⅰ	1	74	1	1	010060	0	1	1	11	125635	41	112.273	9.36364	413.909
1937	0	0	0	Ⅱ	2	75	0	2	020110	1	0	0	6	93137.1	39	48.1667	2.16667	61.8333
1938	0	0	0	Ⅳ	2	64	0	2	020150	1	0	0	5	75220.4	26	39	3	95.2
1939	0	0	0	Ⅲ	3	60	0	10	100120	1	0	0	17	125249	20	41.6471	5.88235	227.235
1940	0	0	0	Ⅳ	3	60	0	10	100202	0	0	0	12	96819.2	23	36.4167	3.08333	76.6667
1941	0	0	0	Ⅳ	3	73	1	5	050050	0	0	0	3	200293	25	38	4	157
1942	0	0	0	Ⅳ	3	77	1	4	040040	1	0	1	19	699074	50	90.7895	17.2632	794.526
1943	0	0	0	Ⅳ	3	48	1	6	060100	1	0	0	3	17227.6	19	35	5.33333	213
1944	0	0	0	Ⅳ	3	48	0	8	080090	0	0	0	38	250654	23	35.5263	5.23684	219
1945	0	0	0	Ⅳ	3	49	1	11	110280	0	0	0	5	54224.4	28	52.4	7.8	354.8
1946	0	0	0	Ⅲ	3	57	1	1	010180	0	0	0	3	181421	20	28	3	111.333
1947	0	0	0	Ⅳ	3	65	0	6	060340	0	0	0	4	23256.1	24	56.25	6.75	237.25
1948	0	0	0	Ⅰ	1	50	0	10	100020	0	0	0	2	13174.4	22	31	6.5	209
1949	0	0	0	Ⅳ	3	68	1	4	040010	0	0	0	22	240489	31	45.8182	3.77273	168.591
1950	0	0	0	Ⅳ	3	80	1	14	140450	0	0	0	5	42116.2	36	60.8	5.6	196.6
1951	0	0	0	Ⅳ	3	66	0	6	060010	1	0	0	12	84648.8	26	37.3333	3.41667	138.583
1952	0	0	0	Ⅳ	3	80	1	6	060040	1	0	0	3	69125.2	34	51.6667	5	195.333
1953	0	0	0	Ⅰ	1	78	1	1	010020	1	1	1	8	1.22477e+06	23	6.125	1	54
1954	0	0	0	Ⅲ	2	73	1	6	060020	0	0	1	13	221866	53	92.9231	8.15385	389.385
1955	0	0	0	Ⅳ	3	77	1	5	050170	1	0	0	4	386009	35	55	6.5	296.75
1956	0	0	0	Ⅱ	1	73	1	1	010010	1	1	1	44	1.24629e+06	65	167.886	5.43182	228.636
1957	0	0	0	Ⅳ	3	66	0	6	060010	0	0	0	11	72463.6	21	33.5455	4.63636	187
1958	0	0	0	Ⅳ	3	91	0	4	040110	0	0	0	9	69492.8	27	39.6667	5	219.667
1959	0	0	0	Ⅳ	3	67	0	6	060010	1	0	0	15	91808.1	24	42.8667	5.4	191.733
1960	0	0	0	Ⅲ	3	80	0	6	060335	1	0	1	13	128913	43	56.0769	6.23077	297.308
1961	0	0	0	Ⅳ	3	61	1	4	040240	1	0	0	9	657419	30	34.4444	5	251.889
1962	0	0	0	Ⅳ	3	60	0	2	020160	1	0	0	13	259931	26	60.0769	2.76923	72.1538
1963	0	0	0	Ⅳ	3	74	0	6	060010	0	0	0	13	96416.7	30	44.8462	4.46154	185.692
1964	0	0	0	Ⅲ	2	63	1	5	050090	0	0	0	18	301231	42	132.667	8.66667	407.722
1965	0	0	0	Ⅳ	3	64	0	6	06007x	0	0	0	13	99890.5	27	37.6923	3	113.462
1966	0	0	0	Ⅲ	2	83	0	4	04026x	0	1	0	29	820597	34	96.4138	5.24138	199.552
1967	0	0	0	Ⅳ	3	77	0	6	060020	0	0	0	15	103760	30	38.4667	6.53333	305.333
1968	0	0	0	Ⅳ	3	64	1	6	060050	1	0	0	12	295835	33	41.75	8	334.5
1969	0	0	0	Ⅲ	3	50	0	2	020230	1	0	0	3	45927.6	34	31	3.66667	109.333
1970	0	0	0	Ⅲ	3	78	0	6	060050	1	0	0	20	289305	41	62.05	6.2	264.1
1971	0	0	0	Ⅳ	3	60	0	2	020200	1	0	0	11	246676	40	86.7273	4	155.182
1972	0	0	0	Ⅳ	3	46	0	2	020240	1	0	0	14	230383	38	67.4286	3.35714	88.7857
1973	0	0	0	Ⅲ	2	65	1	2	020240	1	0	0	11	153860	28	62.5455	3.27273	105.727
1974	0	0	0	Ⅳ	3	52	0				0	0	6	167746	38	64.5	5.16667	230
1975	0	0	0	Ⅳ	2	81	0	6	060010	0	0	0	11	68818.1	31	40.7273	4.45455	170.091
1976	0	0	0	Ⅳ	3	82	1	11	110200	0	0	0	2	11402.9	15	21	5.5	261.5
1977	0	0	0	Ⅲ	2	84	0	16	160250	0	0	0	7	48350	28	48.8571	4.28571	168.429
1978	0	0	0	Ⅲ	2	61	0	2	020200	1	0	0	8	246747	36	50	4	137.875
1979	0	0	0	Ⅱ	2	65	1	2	020110	1	0	0	6	95118.8	36	47.8333	3.83333	159.333
1980	0	0	0	Ⅲ	3	76	0	1	010155	0	0	0	6	38447.7	28	37.1667	3.33333	130.5
1981	0	0	0	Ⅳ	3	78	1	6	060100	0	0	0	9	52371.1	22	22.4444	3.66667	109.889
1982	0	0	0	Ⅳ	3	81	0	4	040040	0	0	0	3	29521.9	19	30.3333	3.33333	157.333
1983	0	0	0	Ⅲ	3	61	0	6	06007x	1	1	1	20	1.00844e+06	74	156.6	12.3	638.45
1984	0	0	0	Ⅳ	3	74	0	2	020220	1	0	0	13	90822.3	44	68.7692	3.92308	135.308
1985	0	0	0	Ⅲ	2	78	0	4	040040	0	0	0	3	42270.8	22	38.6667	5.66667	272.333
1986	0	0	0	Ⅳ	3	79	1	6	060090	0	0	0	9	62758.3	22	42.1111	3.55556	167.444
1987	0	0	0	Ⅳ	3	65	1	7	07010x	0	0	0	10	106755	27	31.7	2.5	108.1
1988	0	0	0	Ⅳ	3	86	1	6	060030	0	0	0	10	63755	24	37.9	2.8	109.1
1989	0	0	0	Ⅳ	3	73	1	4	04026x	1	0	1	8	517326	29	59.75	3.5	121.5
1990	0	0	0	Ⅳ	3	72	1	6	060020	1	0	0	9	62659.2	29	46.5556	5.77778	250
1991	0	0	0	Ⅰ	1	70	0	18	180040	1	1	1	25	507812	93	408.52	20.52	990.72
1992	0	0	0	Ⅳ	2	71	1	6	060010	1	0	0	16	223086	33	69.3125	4.1875	141.5
1993	0	0	0	Ⅳ	3	91	0	6	060010	1	0	0	15	211571	57	91.8667	6.6	303.8
1994	0	0	0	Ⅳ	3	66	1	6	060035	1	1	0	16	411704	71	130.562	10.25	554.312
1995	0	0	0	Ⅳ	2	80	0	6	060020	1	0	0	13	425716	54	98.5385	9.38462	416.231
1996	0	0	0	Ⅲ	1	63	0	4	040040	0	0	0	2	12379.9	25	43	8	294
1997	0	0	0	Ⅳ	3	63	1	6	060040	0	0	0	6	48524.5	33	43.3333	6.16667	264.167
1998	0	0	0	Ⅳ	1	76	0	4	040110	0	0	0	7	224911	28	53.1429	3.14286	139
1999	0	0	1	Ⅱ	1	85	0	1	010010	0	1	1	13	80649.1	47	121.846	19.6923	817.154
[truncated: 41,331 more rows]
